# Supplementary material for: Endothelial cell‐derived angiopoietin‐2 is a therapeutic target in treatment‐naive and bevacizumab‐resistant glioblastoma
Source: EMBO Mol Med. 2015 Dec 14;8(1):39–57. doi: 10.15252/emmm.201505505 (PMC4718155; doi:10.15252/emmm.201505505)
Supplement: Supplementary file 4 — Source Data for Figure 1C [file EMMM-8-39-s003.xlsx]

## Sheet: TCGA_ANG_TIE.xls
TCGA ID	log2 expression GBM / normal brain	Gene
TCGA-02-0001-01C	-0.83	ANGPT1
TCGA-02-0003-01A	-0.22	ANGPT1
TCGA-02-0006-01B	0.22	ANGPT1
TCGA-02-0007-01A	1.26	ANGPT1
TCGA-02-0009-01A	-0.38	ANGPT1
TCGA-02-0010-01A	-2.02	ANGPT1
TCGA-02-0011-01B	-1.29	ANGPT1
TCGA-02-0014-01A	-1.91	ANGPT1
TCGA-02-0015-01A	-0.88	ANGPT1
TCGA-02-0016-01A	-1.4	ANGPT1
TCGA-02-0021-01A	-1.05	ANGPT1
TCGA-02-0023-01B	0.61	ANGPT1
TCGA-02-0024-01B	-1.03	ANGPT1
TCGA-02-0025-01A	-0.23	ANGPT1
TCGA-02-0026-01B	-1.39	ANGPT1
TCGA-02-0027-01A	-0.73	ANGPT1
TCGA-02-0028-01A	-1.81	ANGPT1
TCGA-02-0033-01A	-0.32	ANGPT1
TCGA-02-0034-01A	-0.68	ANGPT1
TCGA-02-0037-01A	0.33	ANGPT1
TCGA-02-0038-01A	0.16	ANGPT1
TCGA-02-0039-01A	-0.23	ANGPT1
TCGA-02-0043-01A	-1.45	ANGPT1
TCGA-02-0046-01A	-0.81	ANGPT1
TCGA-02-0047-01A	-0.23	ANGPT1
TCGA-02-0048-01A	-0.97	ANGPT1
TCGA-02-0051-01A	-1.41	ANGPT1
TCGA-02-0052-01A	-0.53	ANGPT1
TCGA-02-0054-01A	0.52	ANGPT1
TCGA-02-0055-01A	0.34	ANGPT1
TCGA-02-0057-01A	-0.09	ANGPT1
TCGA-02-0058-01A	-0.65	ANGPT1
TCGA-02-0059-01A	-0.26	ANGPT1
TCGA-02-0060-01A	-0.23	ANGPT1
TCGA-02-0064-01A	-0.12	ANGPT1
TCGA-02-0068-01A	0.27	ANGPT1
TCGA-02-0069-01A	-0.49	ANGPT1
TCGA-02-0070-01A	-1.04	ANGPT1
TCGA-02-0071-01A	-1.26	ANGPT1
TCGA-02-0074-01A	-1.27	ANGPT1
TCGA-02-0075-01A	-0.18	ANGPT1
TCGA-02-0079-01A	-0.05	ANGPT1
TCGA-02-0080-01A	-1.78	ANGPT1
TCGA-02-0083-01A	-1.18	ANGPT1
TCGA-02-0084-01A	-2.61	ANGPT1
TCGA-02-0085-01A	-0.37	ANGPT1
TCGA-02-0086-01A	-0.17	ANGPT1
TCGA-02-0087-01A	-1.21	ANGPT1
TCGA-02-0089-01A	-0.11	ANGPT1
TCGA-02-0099-01A	-0.07	ANGPT1
TCGA-02-0102-01A	0.16	ANGPT1
TCGA-02-0104-01A	-1.27	ANGPT1
TCGA-02-0106-01A	-0.17	ANGPT1
TCGA-02-0107-01A	-0.19	ANGPT1
TCGA-02-0111-01A	-0.64	ANGPT1
TCGA-02-0113-01A	0.13	ANGPT1
TCGA-02-0114-01A	-2.01	ANGPT1
TCGA-02-0115-01A	0.08	ANGPT1
TCGA-02-0116-01A	-0.43	ANGPT1
TCGA-02-0258-01A	-2.92	ANGPT1
TCGA-02-0260-01A	-1.92	ANGPT1
TCGA-02-0266-01A	-1.4	ANGPT1
TCGA-02-0269-01B	-1.17	ANGPT1
TCGA-02-0271-01A	-1.72	ANGPT1
TCGA-02-0281-01A	-2.45	ANGPT1
TCGA-02-0285-01A	-0.96	ANGPT1
TCGA-02-0289-01A	-0.95	ANGPT1
TCGA-02-0290-01A	-1.8	ANGPT1
TCGA-02-0317-01A	-1.13	ANGPT1
TCGA-02-0321-01A	-1.33	ANGPT1
TCGA-02-0324-01A	-0.17	ANGPT1
TCGA-02-0325-01A	-1.1	ANGPT1
TCGA-02-0326-01A	-0.89	ANGPT1
TCGA-02-0330-01A	0.24	ANGPT1
TCGA-02-0332-01A	-1.45	ANGPT1
TCGA-02-0333-01A	-1.14	ANGPT1
TCGA-02-0337-01A	-1.88	ANGPT1
TCGA-02-0338-01A	-3.82	ANGPT1
TCGA-02-0339-01A	-1.25	ANGPT1
TCGA-02-0422-01A	0.01	ANGPT1
TCGA-02-0430-01A	-0.41	ANGPT1
TCGA-02-0432-01A	-2.68	ANGPT1
TCGA-02-0440-01A	-1.91	ANGPT1
TCGA-02-0446-01A	-1.23	ANGPT1
TCGA-02-0451-01A	-0.24	ANGPT1
TCGA-02-0456-01A	0.12	ANGPT1
TCGA-02-2466-01A	-2.15	ANGPT1
TCGA-02-2470-01A	-1.65	ANGPT1
TCGA-02-2483-01A	-2.28	ANGPT1
TCGA-02-2485-01A	0.29	ANGPT1
TCGA-02-2486-01A	-0.25	ANGPT1
TCGA-06-0122-01A	-0.77	ANGPT1
TCGA-06-0124-01A	-0.51	ANGPT1
TCGA-06-0125-01A	-2.62	ANGPT1
TCGA-06-0126-01A	-1.26	ANGPT1
TCGA-06-0127-01A	-0.81	ANGPT1
TCGA-06-0128-01A	-2.1	ANGPT1
TCGA-06-0129-01A	-2.82	ANGPT1
TCGA-06-0130-01A	-0.22	ANGPT1
TCGA-06-0132-01A	-1.18	ANGPT1
TCGA-06-0133-01A	0.16	ANGPT1
TCGA-06-0137-01A	-1.37	ANGPT1
TCGA-06-0138-01A	-0.29	ANGPT1
TCGA-06-0139-01A	-0.62	ANGPT1
TCGA-06-0140-01A	0.04	ANGPT1
TCGA-06-0141-01A	-0.04	ANGPT1
TCGA-06-0142-01A	-0.81	ANGPT1
TCGA-06-0143-01A	-0.56	ANGPT1
TCGA-06-0145-01A	0.77	ANGPT1
TCGA-06-0146-01A	-1.91	ANGPT1
TCGA-06-0147-01A	-1.04	ANGPT1
TCGA-06-0148-01A	-0.65	ANGPT1
TCGA-06-0149-01A	-1.25	ANGPT1
TCGA-06-0150-01A	-0.25	ANGPT1
TCGA-06-0151-01A	-0.73	ANGPT1
TCGA-06-0152-01A	-1.92	ANGPT1
TCGA-06-0154-01A	-0.64	ANGPT1
TCGA-06-0155-01B	0.51	ANGPT1
TCGA-06-0157-01A	-0.3	ANGPT1
TCGA-06-0158-01A	0.46	ANGPT1
TCGA-06-0159-01A	0.01	ANGPT1
TCGA-06-0160-01A	-1.36	ANGPT1
TCGA-06-0162-01A	0.33	ANGPT1
TCGA-06-0164-01A	-1.06	ANGPT1
TCGA-06-0165-01A	-0.8	ANGPT1
TCGA-06-0166-01A	-0.11	ANGPT1
TCGA-06-0168-01A	-0.45	ANGPT1
TCGA-06-0169-01A	-0.57	ANGPT1
TCGA-06-0171-01A	-0.7	ANGPT1
TCGA-06-0173-01A	-1	ANGPT1
TCGA-06-0174-01A	-1.5	ANGPT1
TCGA-06-0175-01A	-1.27	ANGPT1
TCGA-06-0176-01A	-0.13	ANGPT1
TCGA-06-0177-01A	-1.79	ANGPT1
TCGA-06-0178-01A	-0.34	ANGPT1
TCGA-06-0179-01A	-0.94	ANGPT1
TCGA-06-0182-01A	-1.01	ANGPT1
TCGA-06-0184-01A	-0.02	ANGPT1
TCGA-06-0185-01A	0.58	ANGPT1
TCGA-06-0187-01A	-0.19	ANGPT1
TCGA-06-0188-01A	-0.39	ANGPT1
TCGA-06-0189-01A	-0.51	ANGPT1
TCGA-06-0190-01A	-0.53	ANGPT1
TCGA-06-0192-01B	-1.65	ANGPT1
TCGA-06-0194-01A	-1.04	ANGPT1
TCGA-06-0195-01B	-0.97	ANGPT1
TCGA-06-0197-01A	-0.34	ANGPT1
TCGA-06-0201-01A	-0.04	ANGPT1
TCGA-06-0206-01A	0.48	ANGPT1
TCGA-06-0208-01B	-0.15	ANGPT1
TCGA-06-0209-01A	-0.24	ANGPT1
TCGA-06-0210-01A	-0.51	ANGPT1
TCGA-06-0210-01B	0.1	ANGPT1
TCGA-06-0211-01A	-1.33	ANGPT1
TCGA-06-0211-01B	-1.12	ANGPT1
TCGA-06-0213-01A	-0.77	ANGPT1
TCGA-06-0214-01A	-0.54	ANGPT1
TCGA-06-0216-01A	-1.39	ANGPT1
TCGA-06-0216-01B	-0.62	ANGPT1
TCGA-06-0219-01A	0.38	ANGPT1
TCGA-06-0221-01A	-0.87	ANGPT1
TCGA-06-0237-01A	-0.09	ANGPT1
TCGA-06-0238-01A	-1.39	ANGPT1
TCGA-06-0240-01A	-0.79	ANGPT1
TCGA-06-0241-01A	-2.13	ANGPT1
TCGA-06-0394-01A	-1.2	ANGPT1
TCGA-06-0397-01A	-1.43	ANGPT1
TCGA-06-0402-01A	-1.74	ANGPT1
TCGA-06-0409-01A	-0.81	ANGPT1
TCGA-06-0410-01A	-2.46	ANGPT1
TCGA-06-0412-01A	-1.33	ANGPT1
TCGA-06-0413-01A	-0.78	ANGPT1
TCGA-06-0414-01A	-1.99	ANGPT1
TCGA-06-0644-01A	0.57	ANGPT1
TCGA-06-0645-01A	-1.46	ANGPT1
TCGA-06-0646-01A	-1.71	ANGPT1
TCGA-06-0648-01A	-2.33	ANGPT1
TCGA-06-0649-01B	-1.08	ANGPT1
TCGA-06-0650-01A	-0.86	ANGPT1
TCGA-06-0686-01A	-1.89	ANGPT1
TCGA-06-0743-01A	-1.2	ANGPT1
TCGA-06-0744-01A	-0.77	ANGPT1
TCGA-06-0745-01A	-1.87	ANGPT1
TCGA-06-0747-01A	-2.1	ANGPT1
TCGA-06-0749-01A	-0.73	ANGPT1
TCGA-06-0750-01A	0.13	ANGPT1
TCGA-06-0875-01A	-1.89	ANGPT1
TCGA-06-0876-01A	-0.7	ANGPT1
TCGA-06-0877-01A	-1.33	ANGPT1
TCGA-06-0878-01A	-0.8	ANGPT1
TCGA-06-0879-01A	-0.97	ANGPT1
TCGA-06-0881-01A	-0.85	ANGPT1
TCGA-06-0882-01A	-0.35	ANGPT1
TCGA-06-0939-01A	0.56	ANGPT1
TCGA-06-1084-01A	-0.49	ANGPT1
TCGA-06-1086-01A	-1.2	ANGPT1
TCGA-06-1087-01A	-1.45	ANGPT1
TCGA-06-1800-01A	-0.86	ANGPT1
TCGA-06-1801-01A	-2.63	ANGPT1
TCGA-06-1802-01A	-2.11	ANGPT1
TCGA-06-1804-01A	0.19	ANGPT1
TCGA-06-1805-01A	-1.51	ANGPT1
TCGA-06-2557-01A	-2.65	ANGPT1
TCGA-06-2558-01A	-1.82	ANGPT1
TCGA-06-2559-01A	-1.41	ANGPT1
TCGA-06-2561-01A	0.19	ANGPT1
TCGA-06-2562-01A	-0.66	ANGPT1
TCGA-06-2563-01A	-0.98	ANGPT1
TCGA-06-2564-01A	-0.73	ANGPT1
TCGA-06-2565-01A	-1.22	ANGPT1
TCGA-06-2566-01A	-1.79	ANGPT1
TCGA-06-2567-01A	0.33	ANGPT1
TCGA-06-2569-01A	1.48	ANGPT1
TCGA-06-2570-01A	-2.78	ANGPT1
TCGA-06-5408-01A	-0.96	ANGPT1
TCGA-06-5410-01A	-0.56	ANGPT1
TCGA-06-5411-01A	-1.81	ANGPT1
TCGA-06-5412-01A	-1.06	ANGPT1
TCGA-06-5413-01A	-1.78	ANGPT1
TCGA-06-5414-01A	-0.88	ANGPT1
TCGA-06-5415-01A	0.25	ANGPT1
TCGA-06-5416-01A	-1.63	ANGPT1
TCGA-06-5418-01A	-1.99	ANGPT1
TCGA-06-5856-01A	-1.33	ANGPT1
TCGA-06-5859-01A	-0.5	ANGPT1
TCGA-06-6388-01A	-1.91	ANGPT1
TCGA-06-6389-01A	-3.66	ANGPT1
TCGA-06-6390-01A	0.09	ANGPT1
TCGA-06-6391-01A	0.05	ANGPT1
TCGA-06-6693-01A	0.43	ANGPT1
TCGA-06-6694-01A	-1.86	ANGPT1
TCGA-06-6695-01A	0.49	ANGPT1
TCGA-06-6697-01A	0.02	ANGPT1
TCGA-06-6698-01A	-1.12	ANGPT1
TCGA-06-6699-01A	-1.19	ANGPT1
TCGA-06-6700-01A	-1.97	ANGPT1
TCGA-06-6701-01A	-2.03	ANGPT1
TCGA-08-0244-01A	0.04	ANGPT1
TCGA-08-0245-01A	-0.52	ANGPT1
TCGA-08-0246-01A	-0.6	ANGPT1
TCGA-08-0344-01A	-1.46	ANGPT1
TCGA-08-0345-01A	-1.4	ANGPT1
TCGA-08-0346-01A	0.21	ANGPT1
TCGA-08-0347-01A	-1.17	ANGPT1
TCGA-08-0348-01A	-1.71	ANGPT1
TCGA-08-0349-01A	-1.28	ANGPT1
TCGA-08-0350-01A	-1.33	ANGPT1
TCGA-08-0351-01A	-1.62	ANGPT1
TCGA-08-0352-01A	-1.69	ANGPT1
TCGA-08-0353-01A	-1.25	ANGPT1
TCGA-08-0354-01A	-0.92	ANGPT1
TCGA-08-0355-01A	-1.55	ANGPT1
TCGA-08-0356-01A	-1.05	ANGPT1
TCGA-08-0357-01A	-0.47	ANGPT1
TCGA-08-0358-01A	-0.17	ANGPT1
TCGA-08-0359-01A	-1.4	ANGPT1
TCGA-08-0375-01A	-0.15	ANGPT1
TCGA-08-0380-01A	0.31	ANGPT1
TCGA-08-0386-01A	-0.65	ANGPT1
TCGA-08-0389-01A	-0.36	ANGPT1
TCGA-08-0390-01A	0.37	ANGPT1
TCGA-08-0392-01A	-1.49	ANGPT1
TCGA-08-0509-01A	-0.57	ANGPT1
TCGA-08-0510-01A	-2.12	ANGPT1
TCGA-08-0512-01A	-0.17	ANGPT1
TCGA-08-0514-01A	-0.13	ANGPT1
TCGA-08-0516-01A	-0.71	ANGPT1
TCGA-08-0517-01A	-2.08	ANGPT1
TCGA-08-0518-01A	-1.88	ANGPT1
TCGA-08-0520-01A	-1.06	ANGPT1
TCGA-08-0521-01A	-0.87	ANGPT1
TCGA-08-0524-01A	-1.54	ANGPT1
TCGA-08-0525-01A	-1.73	ANGPT1
TCGA-08-0529-01A	-0.16	ANGPT1
TCGA-08-0531-01A	-1.41	ANGPT1
TCGA-12-0615-01A	-1.54	ANGPT1
TCGA-12-0616-01A	-0.82	ANGPT1
TCGA-12-0618-01A	-1	ANGPT1
TCGA-12-0619-01A	-1.36	ANGPT1
TCGA-12-0620-01A	-1.57	ANGPT1
TCGA-12-0654-01B	-0.21	ANGPT1
TCGA-12-0657-01A	0.15	ANGPT1
TCGA-12-0662-01A	-1.14	ANGPT1
TCGA-12-0670-01B	-0.61	ANGPT1
TCGA-12-0688-01A	-1.54	ANGPT1
TCGA-12-0691-01A	0.42	ANGPT1
TCGA-12-0692-01A	-0.6	ANGPT1
TCGA-12-0703-01A	-1.01	ANGPT1
TCGA-12-0707-01A	-1.51	ANGPT1
TCGA-12-0769-01A	0.56	ANGPT1
TCGA-12-0772-01A	-1.09	ANGPT1
TCGA-12-0773-01A	-0.89	ANGPT1
TCGA-12-0775-01A	-0.15	ANGPT1
TCGA-12-0776-01A	-0.4	ANGPT1
TCGA-12-0778-01A	-0.13	ANGPT1
TCGA-12-0780-01A	-1.92	ANGPT1
TCGA-12-0818-01A	-1.66	ANGPT1
TCGA-12-0819-01A	-1.33	ANGPT1
TCGA-12-0820-01A	-1.76	ANGPT1
TCGA-12-0821-01A	-1.24	ANGPT1
TCGA-12-0822-01A	-0.49	ANGPT1
TCGA-12-0826-01A	-1.36	ANGPT1
TCGA-12-0827-01A	-1.12	ANGPT1
TCGA-12-0828-01A	-0.85	ANGPT1
TCGA-12-0829-01A	-0.67	ANGPT1
TCGA-12-1088-01A	-0.89	ANGPT1
TCGA-12-1089-01A	0.8	ANGPT1
TCGA-12-1090-01A	-2.62	ANGPT1
TCGA-12-1091-01A	-2.49	ANGPT1
TCGA-12-1092-01B	0.21	ANGPT1
TCGA-12-1093-01A	-0.48	ANGPT1
TCGA-12-1094-01A	-1.04	ANGPT1
TCGA-12-1095-01A	-0.8	ANGPT1
TCGA-12-1096-01A	-1.21	ANGPT1
TCGA-12-1097-01B	-2.19	ANGPT1
TCGA-12-1098-01C	-1.76	ANGPT1
TCGA-12-1099-01A	-3.01	ANGPT1
TCGA-12-1598-01A	-1.25	ANGPT1
TCGA-12-1599-01A	-1.28	ANGPT1
TCGA-12-1600-01A	-1.58	ANGPT1
TCGA-12-1602-01A	-1.44	ANGPT1
TCGA-12-3644-01A	-1.3	ANGPT1
TCGA-12-3646-01A	-2.38	ANGPT1
TCGA-12-3648-01A	-1.71	ANGPT1
TCGA-12-3649-01A	-1.71	ANGPT1
TCGA-12-3650-01A	-1.96	ANGPT1
TCGA-12-3651-01A	-1.75	ANGPT1
TCGA-12-3652-01A	0.88	ANGPT1
TCGA-12-3653-01A	-2.62	ANGPT1
TCGA-12-5295-01A	-1.77	ANGPT1
TCGA-12-5299-01A	-0.95	ANGPT1
TCGA-12-5301-01A	-0.68	ANGPT1
TCGA-14-0736-01A	-1.35	ANGPT1
TCGA-14-0740-01B	-1.35	ANGPT1
TCGA-14-0781-01B	-1.26	ANGPT1
TCGA-14-0783-01B	-0.96	ANGPT1
TCGA-14-0786-01B	-2.53	ANGPT1
TCGA-14-0787-01A	-0.1	ANGPT1
TCGA-14-0789-01A	-0.55	ANGPT1
TCGA-14-0790-01B	-0.29	ANGPT1
TCGA-14-0812-01B	-0.44	ANGPT1
TCGA-14-0813-01A	-0.96	ANGPT1
TCGA-14-0817-01A	-0.98	ANGPT1
TCGA-14-0862-01B	0.74	ANGPT1
TCGA-14-0865-01B	-2.9	ANGPT1
TCGA-14-0866-01B	-1.22	ANGPT1
TCGA-14-0867-01A	0.08	ANGPT1
TCGA-14-0871-01A	0.13	ANGPT1
TCGA-14-1034-01A	-0.79	ANGPT1
TCGA-14-1037-01A	0	ANGPT1
TCGA-14-1043-01B	-1.82	ANGPT1
TCGA-14-1395-01B	-3.53	ANGPT1
TCGA-14-1396-01A	-0.83	ANGPT1
TCGA-14-1401-01A	-1.68	ANGPT1
TCGA-14-1402-01A	-0.63	ANGPT1
TCGA-14-1450-01B	-1.22	ANGPT1
TCGA-14-1451-01A	-3	ANGPT1
TCGA-14-1452-01A	-2.01	ANGPT1
TCGA-14-1453-01A	-0.71	ANGPT1
TCGA-14-1454-01A	-2.99	ANGPT1
TCGA-14-1455-01A	-3.05	ANGPT1
TCGA-14-1458-01A	-2.3	ANGPT1
TCGA-14-1459-01A	-0.17	ANGPT1
TCGA-14-1794-01A	-2.02	ANGPT1
TCGA-14-1795-01A	-2.82	ANGPT1
TCGA-14-1821-01A	-2.68	ANGPT1
TCGA-14-1823-01A	0.32	ANGPT1
TCGA-14-1825-01A	-1.47	ANGPT1
TCGA-14-1827-01A	-0.69	ANGPT1
TCGA-14-1829-01A	-1.27	ANGPT1
TCGA-14-2554-01A	-0.15	ANGPT1
TCGA-14-2555-01B	-1.82	ANGPT1
TCGA-14-3477-01A	-1.29	ANGPT1
TCGA-14-4157-01A	-1.86	ANGPT1
TCGA-15-0742-01A	-0.8	ANGPT1
TCGA-15-1444-01A	-1.99	ANGPT1
TCGA-15-1446-01A	0.45	ANGPT1
TCGA-15-1447-01A	-2.1	ANGPT1
TCGA-15-1449-01A	-1.91	ANGPT1
TCGA-16-0846-01A	-1.2	ANGPT1
TCGA-16-0848-01A	-1.27	ANGPT1
TCGA-16-0849-01A	-1.66	ANGPT1
TCGA-16-0850-01A	-1.82	ANGPT1
TCGA-16-0861-01A	-2.1	ANGPT1
TCGA-16-1045-01B	-0.1	ANGPT1
TCGA-16-1047-01B	0.25	ANGPT1
TCGA-16-1048-01B	-1.18	ANGPT1
TCGA-16-1055-01B	-0.81	ANGPT1
TCGA-16-1056-01B	-0.55	ANGPT1
TCGA-16-1060-01A	-0.26	ANGPT1
TCGA-16-1062-01A	-3.19	ANGPT1
TCGA-16-1063-01B	-2.73	ANGPT1
TCGA-16-1460-01A	-2.69	ANGPT1
TCGA-19-0955-01A	-0.55	ANGPT1
TCGA-19-0957-01C	-2.9	ANGPT1
TCGA-19-0960-01A	-1.55	ANGPT1
TCGA-19-0962-01B	-0.69	ANGPT1
TCGA-19-0963-01B	-1.56	ANGPT1
TCGA-19-0964-01A	-1.54	ANGPT1
TCGA-19-1385-01A	-0.99	ANGPT1
TCGA-19-1386-01A	-1.66	ANGPT1
TCGA-19-1387-01A	-2.05	ANGPT1
TCGA-19-1388-01A	-3.02	ANGPT1
TCGA-19-1389-01A	-1.97	ANGPT1
TCGA-19-1390-01A	-0.38	ANGPT1
TCGA-19-1392-01A	-3.35	ANGPT1
TCGA-19-1786-01A	-0.55	ANGPT1
TCGA-19-1787-01B	-2.41	ANGPT1
TCGA-19-1789-01A	-0.94	ANGPT1
TCGA-19-1791-01A	0.96	ANGPT1
TCGA-19-2619-01A	-0.74	ANGPT1
TCGA-19-2620-01A	0.04	ANGPT1
TCGA-19-2621-01B	-0.1	ANGPT1
TCGA-19-2623-01A	-1.3	ANGPT1
TCGA-19-2624-01A	-2.12	ANGPT1
TCGA-19-2625-01A	-0.46	ANGPT1
TCGA-19-2629-01A	-1.93	ANGPT1
TCGA-19-2631-01A	-1.14	ANGPT1
TCGA-19-5947-01A	0.73	ANGPT1
TCGA-19-5951-01A	-1.34	ANGPT1
TCGA-19-5952-01A	-0.23	ANGPT1
TCGA-19-5953-01B	-1.16	ANGPT1
TCGA-19-5954-01A	-1.43	ANGPT1
TCGA-19-5955-01A	-1	ANGPT1
TCGA-19-5956-01A	-2.18	ANGPT1
TCGA-19-5958-01A	-1.1	ANGPT1
TCGA-19-5959-01A	-1.39	ANGPT1
TCGA-26-1438-01A	-0.26	ANGPT1
TCGA-26-1439-01A	-0.86	ANGPT1
TCGA-26-1440-01A	-2.11	ANGPT1
TCGA-26-1442-01A	-2.5	ANGPT1
TCGA-26-1443-01A	-0.47	ANGPT1
TCGA-26-1799-01A	-2.55	ANGPT1
TCGA-26-5132-01A	-0.49	ANGPT1
TCGA-26-5133-01A	-0.71	ANGPT1
TCGA-26-5134-01A	-1.4	ANGPT1
TCGA-26-5135-01A	-2.84	ANGPT1
TCGA-26-5136-01B	-0.86	ANGPT1
TCGA-26-5139-01A	-1.02	ANGPT1
TCGA-26-6173-01A	-0.06	ANGPT1
TCGA-26-6174-01A	-2.75	ANGPT1
TCGA-27-1830-01A	-2.53	ANGPT1
TCGA-27-1831-01A	-0.08	ANGPT1
TCGA-27-1832-01A	-0.86	ANGPT1
TCGA-27-1833-01A	-0.65	ANGPT1
TCGA-27-1834-01A	-0.62	ANGPT1
TCGA-27-1835-01A	-2.73	ANGPT1
TCGA-27-1836-01A	-0.04	ANGPT1
TCGA-27-1837-01A	-0.65	ANGPT1
TCGA-27-1838-01A	-0.58	ANGPT1
TCGA-27-2518-01A	0.07	ANGPT1
TCGA-27-2519-01A	-0.84	ANGPT1
TCGA-27-2521-01A	-2.09	ANGPT1
TCGA-27-2523-01A	-2.42	ANGPT1
TCGA-27-2524-01A	-1.08	ANGPT1
TCGA-27-2526-01A	0	ANGPT1
TCGA-27-2527-01A	-1.1	ANGPT1
TCGA-27-2528-01A	-0.57	ANGPT1
TCGA-28-1746-01A	-3.75	ANGPT1
TCGA-28-1747-01C	0.02	ANGPT1
TCGA-28-1749-01A	-1.54	ANGPT1
TCGA-28-1750-01A	-0.6	ANGPT1
TCGA-28-1751-01A	-1.57	ANGPT1
TCGA-28-1752-01A	-0.36	ANGPT1
TCGA-28-1753-01A	-0.71	ANGPT1
TCGA-28-1755-01A	-1.53	ANGPT1
TCGA-28-1756-01C	-2.09	ANGPT1
TCGA-28-1757-01A	-0.8	ANGPT1
TCGA-28-2501-01A	-1.05	ANGPT1
TCGA-28-2502-01B	-0.66	ANGPT1
TCGA-28-2506-01A	0.53	ANGPT1
TCGA-28-2509-01A	-0.65	ANGPT1
TCGA-28-2510-01A	-1.6	ANGPT1
TCGA-28-2513-01A	-0.59	ANGPT1
TCGA-28-2514-01A	-1.6	ANGPT1
TCGA-28-5204-01A	-3.1	ANGPT1
TCGA-28-5207-01A	-0.7	ANGPT1
TCGA-28-5208-01A	-1.29	ANGPT1
TCGA-28-5209-01A	-0.62	ANGPT1
TCGA-28-5211-01C	-0.17	ANGPT1
TCGA-28-5213-01A	0.59	ANGPT1
TCGA-28-5214-01A	-0.86	ANGPT1
TCGA-28-5215-01A	-1.52	ANGPT1
TCGA-28-5216-01A	-1.94	ANGPT1
TCGA-28-5218-01A	-0.23	ANGPT1
TCGA-28-5219-01A	-2.11	ANGPT1
TCGA-28-5220-01A	-1.17	ANGPT1
TCGA-28-6450-01A	-2.13	ANGPT1
TCGA-32-1970-01A	0.1	ANGPT1
TCGA-32-1973-01A	-2.22	ANGPT1
TCGA-32-1976-01A	-1.38	ANGPT1
TCGA-32-1977-01A	-0.17	ANGPT1
TCGA-32-1978-01A	-1.21	ANGPT1
TCGA-32-1979-01A	-0.88	ANGPT1
TCGA-32-1980-01A	-1.08	ANGPT1
TCGA-32-1982-01A	-0.66	ANGPT1
TCGA-32-1986-01A	-0.93	ANGPT1
TCGA-32-1987-01A	-0.52	ANGPT1
TCGA-32-1991-01A	-0.12	ANGPT1
TCGA-32-2491-01A	-1.04	ANGPT1
TCGA-32-2494-01A	-1.1	ANGPT1
TCGA-32-2495-01A	-0.15	ANGPT1
TCGA-32-2498-01A	-2.65	ANGPT1
TCGA-32-2615-01A	0.28	ANGPT1
TCGA-32-2616-01A	-1.16	ANGPT1
TCGA-32-2632-01A	-0.85	ANGPT1
TCGA-32-2634-01A	-1.04	ANGPT1
TCGA-32-2638-01A	-1.46	ANGPT1
TCGA-32-4208-01A	-1.21	ANGPT1
TCGA-32-4210-01A	-2.08	ANGPT1
TCGA-32-4211-01A	0.06	ANGPT1
TCGA-32-4213-01A	-0.18	ANGPT1
TCGA-32-4719-01A	0.01	ANGPT1
TCGA-32-5222-01A	-1.37	ANGPT1
TCGA-41-2571-01A	-2.47	ANGPT1
TCGA-41-2572-01A	-1.68	ANGPT1
TCGA-41-2573-01A	-1.61	ANGPT1
TCGA-41-2575-01A	-2.57	ANGPT1
TCGA-41-3392-01A	0.28	ANGPT1
TCGA-41-3393-01A	-2.21	ANGPT1
TCGA-41-3915-01A	-0.93	ANGPT1
TCGA-41-4097-01A	0.03	ANGPT1
TCGA-41-5651-01A	-2.18	ANGPT1
TCGA-41-6646-01A	-1.03	ANGPT1
TCGA-74-6573-01A	-0.79	ANGPT1
TCGA-74-6575-01A	-1.13	ANGPT1
TCGA-74-6577-01A	-1.3	ANGPT1
TCGA-74-6578-01A	-1.21	ANGPT1
TCGA-74-6581-01A	-1.55	ANGPT1
TCGA-74-6584-01A	-1.03	ANGPT1
TCGA-76-4925-01A	-2.21	ANGPT1
TCGA-76-4926-01B	0.37	ANGPT1
TCGA-76-4928-01B	-0.22	ANGPT1
TCGA-76-4929-01A	-1.99	ANGPT1
TCGA-76-4931-01A	-0.5	ANGPT1
TCGA-76-4934-01A	-1.08	ANGPT1
TCGA-76-4935-01A	-2.56	ANGPT1
TCGA-76-6191-01A	-2.69	ANGPT1
TCGA-76-6193-01A	-1.8	ANGPT1
TCGA-76-6280-01A	-0.73	ANGPT1
TCGA-76-6282-01A	0.62	ANGPT1
TCGA-76-6283-01A	-0.99	ANGPT1
TCGA-76-6285-01A	-1.29	ANGPT1
TCGA-76-6286-01A	-1.5	ANGPT1
TCGA-76-6656-01A	-1.72	ANGPT1
TCGA-76-6657-01A	-0.86	ANGPT1
TCGA-76-6660-01A	-0.56	ANGPT1
TCGA-76-6661-01B	-1.67	ANGPT1
TCGA-76-6662-01A	-2.11	ANGPT1
TCGA-76-6664-01A	-0.78	ANGPT1
TCGA-81-5910-01A	-0.84	ANGPT1
TCGA-81-5911-01A	-0.33	ANGPT1
TCGA-87-5896-01A	-0.97	ANGPT1
TCGA-02-0001-01C	3.05	ANGPT2
TCGA-02-0003-01A	2.51	ANGPT2
TCGA-02-0006-01B	2.09	ANGPT2
TCGA-02-0007-01A	1.87	ANGPT2
TCGA-02-0009-01A	2.29	ANGPT2
TCGA-02-0010-01A	2.01	ANGPT2
TCGA-02-0011-01B	3.15	ANGPT2
TCGA-02-0014-01A	1.58	ANGPT2
TCGA-02-0015-01A	2.1	ANGPT2
TCGA-02-0016-01A	2.14	ANGPT2
TCGA-02-0021-01A	3.03	ANGPT2
TCGA-02-0023-01B	2.77	ANGPT2
TCGA-02-0024-01B	2.34	ANGPT2
TCGA-02-0025-01A	1.13	ANGPT2
TCGA-02-0026-01B	2.34	ANGPT2
TCGA-02-0027-01A	2.55	ANGPT2
TCGA-02-0028-01A	2.88	ANGPT2
TCGA-02-0033-01A	2.23	ANGPT2
TCGA-02-0034-01A	2.89	ANGPT2
TCGA-02-0037-01A	2.63	ANGPT2
TCGA-02-0038-01A	3.67	ANGPT2
TCGA-02-0039-01A	2.25	ANGPT2
TCGA-02-0043-01A	2.79	ANGPT2
TCGA-02-0046-01A	2.87	ANGPT2
TCGA-02-0047-01A	2.99	ANGPT2
TCGA-02-0048-01A	2.77	ANGPT2
TCGA-02-0051-01A	2.53	ANGPT2
TCGA-02-0052-01A	2.42	ANGPT2
TCGA-02-0054-01A	2.75	ANGPT2
TCGA-02-0055-01A	1.54	ANGPT2
TCGA-02-0057-01A	3.14	ANGPT2
TCGA-02-0058-01A	0.67	ANGPT2
TCGA-02-0059-01A	2.55	ANGPT2
TCGA-02-0060-01A	2.21	ANGPT2
TCGA-02-0064-01A	3.83	ANGPT2
TCGA-02-0068-01A	2.44	ANGPT2
TCGA-02-0069-01A	2.42	ANGPT2
TCGA-02-0070-01A	2.92	ANGPT2
TCGA-02-0071-01A	3.49	ANGPT2
TCGA-02-0074-01A	2.71	ANGPT2
TCGA-02-0075-01A	3.05	ANGPT2
TCGA-02-0079-01A	2.78	ANGPT2
TCGA-02-0080-01A	3.23	ANGPT2
TCGA-02-0083-01A	2.81	ANGPT2
TCGA-02-0084-01A	1.49	ANGPT2
TCGA-02-0085-01A	2.01	ANGPT2
TCGA-02-0086-01A	3.35	ANGPT2
TCGA-02-0087-01A	1.26	ANGPT2
TCGA-02-0089-01A	3.17	ANGPT2
TCGA-02-0099-01A	2.58	ANGPT2
TCGA-02-0102-01A	3.45	ANGPT2
TCGA-02-0104-01A	1.23	ANGPT2
TCGA-02-0106-01A	2.52	ANGPT2
TCGA-02-0107-01A	2.85	ANGPT2
TCGA-02-0111-01A	2.43	ANGPT2
TCGA-02-0113-01A	1.93	ANGPT2
TCGA-02-0114-01A	2.09	ANGPT2
TCGA-02-0115-01A	3.47	ANGPT2
TCGA-02-0116-01A	2.96	ANGPT2
TCGA-02-0258-01A	2.5	ANGPT2
TCGA-02-0260-01A	4.19	ANGPT2
TCGA-02-0266-01A	2.8	ANGPT2
TCGA-02-0269-01B	3.5	ANGPT2
TCGA-02-0271-01A	2.81	ANGPT2
TCGA-02-0281-01A	3.24	ANGPT2
TCGA-02-0285-01A	3.49	ANGPT2
TCGA-02-0289-01A	3.82	ANGPT2
TCGA-02-0290-01A	4.09	ANGPT2
TCGA-02-0317-01A	3.69	ANGPT2
TCGA-02-0321-01A	2.08	ANGPT2
TCGA-02-0324-01A	3.97	ANGPT2
TCGA-02-0325-01A	3.16	ANGPT2
TCGA-02-0326-01A	2.59	ANGPT2
TCGA-02-0330-01A	2.84	ANGPT2
TCGA-02-0332-01A	2.83	ANGPT2
TCGA-02-0333-01A	2.88	ANGPT2
TCGA-02-0337-01A	2.97	ANGPT2
TCGA-02-0338-01A	3.52	ANGPT2
TCGA-02-0339-01A	3.92	ANGPT2
TCGA-02-0422-01A	3.42	ANGPT2
TCGA-02-0430-01A	3.45	ANGPT2
TCGA-02-0432-01A	2.89	ANGPT2
TCGA-02-0440-01A	2.43	ANGPT2
TCGA-02-0446-01A	2.32	ANGPT2
TCGA-02-0451-01A	2	ANGPT2
TCGA-02-0456-01A	2.21	ANGPT2
TCGA-02-2466-01A	1.95	ANGPT2
TCGA-02-2470-01A	2.65	ANGPT2
TCGA-02-2483-01A	3.05	ANGPT2
TCGA-02-2485-01A	3.17	ANGPT2
TCGA-02-2486-01A	1.96	ANGPT2
TCGA-06-0122-01A	3.73	ANGPT2
TCGA-06-0124-01A	4.33	ANGPT2
TCGA-06-0125-01A	4.46	ANGPT2
TCGA-06-0126-01A	3.32	ANGPT2
TCGA-06-0127-01A	4.18	ANGPT2
TCGA-06-0128-01A	2.54	ANGPT2
TCGA-06-0129-01A	1.84	ANGPT2
TCGA-06-0130-01A	2.12	ANGPT2
TCGA-06-0132-01A	2.5	ANGPT2
TCGA-06-0133-01A	1.95	ANGPT2
TCGA-06-0137-01A	3.63	ANGPT2
TCGA-06-0138-01A	2.85	ANGPT2
TCGA-06-0139-01A	3.86	ANGPT2
TCGA-06-0140-01A	4.39	ANGPT2
TCGA-06-0141-01A	4.54	ANGPT2
TCGA-06-0142-01A	2.48	ANGPT2
TCGA-06-0143-01A	3.97	ANGPT2
TCGA-06-0145-01A	3.23	ANGPT2
TCGA-06-0146-01A	2.56	ANGPT2
TCGA-06-0147-01A	3.74	ANGPT2
TCGA-06-0148-01A	4.44	ANGPT2
TCGA-06-0149-01A	3.59	ANGPT2
TCGA-06-0150-01A	2.17	ANGPT2
TCGA-06-0151-01A	2.63	ANGPT2
TCGA-06-0152-01A	3.56	ANGPT2
TCGA-06-0154-01A	2.84	ANGPT2
TCGA-06-0155-01B	4.16	ANGPT2
TCGA-06-0157-01A	3.09	ANGPT2
TCGA-06-0158-01A	2.78	ANGPT2
TCGA-06-0159-01A	1.83	ANGPT2
TCGA-06-0160-01A	1.01	ANGPT2
TCGA-06-0162-01A	2.09	ANGPT2
TCGA-06-0164-01A	4.88	ANGPT2
TCGA-06-0165-01A	0.75	ANGPT2
TCGA-06-0166-01A	2.59	ANGPT2
TCGA-06-0168-01A	2.59	ANGPT2
TCGA-06-0169-01A	2.84	ANGPT2
TCGA-06-0171-01A	2.18	ANGPT2
TCGA-06-0173-01A	3.31	ANGPT2
TCGA-06-0174-01A	2.87	ANGPT2
TCGA-06-0175-01A	3.17	ANGPT2
TCGA-06-0176-01A	2.14	ANGPT2
TCGA-06-0177-01A	2.11	ANGPT2
TCGA-06-0178-01A	1.52	ANGPT2
TCGA-06-0179-01A	2.52	ANGPT2
TCGA-06-0182-01A	3.38	ANGPT2
TCGA-06-0184-01A	3.27	ANGPT2
TCGA-06-0185-01A	2.52	ANGPT2
TCGA-06-0187-01A	3.37	ANGPT2
TCGA-06-0188-01A	3.26	ANGPT2
TCGA-06-0189-01A	2.99	ANGPT2
TCGA-06-0190-01A	2.41	ANGPT2
TCGA-06-0192-01B	3.8	ANGPT2
TCGA-06-0194-01A	3.33	ANGPT2
TCGA-06-0195-01B	0.63	ANGPT2
TCGA-06-0197-01A	2.67	ANGPT2
TCGA-06-0201-01A	0.16	ANGPT2
TCGA-06-0206-01A	2.6	ANGPT2
TCGA-06-0208-01B	2.52	ANGPT2
TCGA-06-0209-01A	3.27	ANGPT2
TCGA-06-0210-01A	2.85	ANGPT2
TCGA-06-0210-01B	1.95	ANGPT2
TCGA-06-0211-01A	3.18	ANGPT2
TCGA-06-0211-01B	2.1	ANGPT2
TCGA-06-0213-01A	2.79	ANGPT2
TCGA-06-0214-01A	2.57	ANGPT2
TCGA-06-0216-01A	1.41	ANGPT2
TCGA-06-0216-01B	2.94	ANGPT2
TCGA-06-0219-01A	2.23	ANGPT2
TCGA-06-0221-01A	0.97	ANGPT2
TCGA-06-0237-01A	2.33	ANGPT2
TCGA-06-0238-01A	3.03	ANGPT2
TCGA-06-0240-01A	1.27	ANGPT2
TCGA-06-0241-01A	2.52	ANGPT2
TCGA-06-0394-01A	3.45	ANGPT2
TCGA-06-0397-01A	3.36	ANGPT2
TCGA-06-0402-01A	3.22	ANGPT2
TCGA-06-0409-01A	2.73	ANGPT2
TCGA-06-0410-01A	3.22	ANGPT2
TCGA-06-0412-01A	2.88	ANGPT2
TCGA-06-0413-01A	3.52	ANGPT2
TCGA-06-0414-01A	3.09	ANGPT2
TCGA-06-0644-01A	3.18	ANGPT2
TCGA-06-0645-01A	3.53	ANGPT2
TCGA-06-0646-01A	3.54	ANGPT2
TCGA-06-0648-01A	2.74	ANGPT2
TCGA-06-0649-01B	2.76	ANGPT2
TCGA-06-0650-01A	3.52	ANGPT2
TCGA-06-0686-01A	2.91	ANGPT2
TCGA-06-0743-01A	3.11	ANGPT2
TCGA-06-0744-01A	3.01	ANGPT2
TCGA-06-0745-01A	3.14	ANGPT2
TCGA-06-0747-01A	2.7	ANGPT2
TCGA-06-0749-01A	1.26	ANGPT2
TCGA-06-0750-01A	3.42	ANGPT2
TCGA-06-0875-01A	2.52	ANGPT2
TCGA-06-0876-01A	3.08	ANGPT2
TCGA-06-0877-01A	3.25	ANGPT2
TCGA-06-0878-01A	2.68	ANGPT2
TCGA-06-0879-01A	2.95	ANGPT2
TCGA-06-0881-01A	2.95	ANGPT2
TCGA-06-0882-01A	2.72	ANGPT2
TCGA-06-0939-01A	2.28	ANGPT2
TCGA-06-1084-01A	2.76	ANGPT2
TCGA-06-1086-01A	3.12	ANGPT2
TCGA-06-1087-01A	3.45	ANGPT2
TCGA-06-1800-01A	3.55	ANGPT2
TCGA-06-1801-01A	4.7	ANGPT2
TCGA-06-1802-01A	3.89	ANGPT2
TCGA-06-1804-01A	3.72	ANGPT2
TCGA-06-1805-01A	4.45	ANGPT2
TCGA-06-2557-01A	2.39	ANGPT2
TCGA-06-2558-01A	3.62	ANGPT2
TCGA-06-2559-01A	3.63	ANGPT2
TCGA-06-2561-01A	2.28	ANGPT2
TCGA-06-2562-01A	3.27	ANGPT2
TCGA-06-2563-01A	2.72	ANGPT2
TCGA-06-2564-01A	3.35	ANGPT2
TCGA-06-2565-01A	2.86	ANGPT2
TCGA-06-2566-01A	2.96	ANGPT2
TCGA-06-2567-01A	3.04	ANGPT2
TCGA-06-2569-01A	1.96	ANGPT2
TCGA-06-2570-01A	3.37	ANGPT2
TCGA-06-5408-01A	3.24	ANGPT2
TCGA-06-5410-01A	3.3	ANGPT2
TCGA-06-5411-01A	3.15	ANGPT2
TCGA-06-5412-01A	3.92	ANGPT2
TCGA-06-5413-01A	3.9	ANGPT2
TCGA-06-5414-01A	3.21	ANGPT2
TCGA-06-5415-01A	3.16	ANGPT2
TCGA-06-5416-01A	2.59	ANGPT2
TCGA-06-5418-01A	3.07	ANGPT2
TCGA-06-5856-01A	4.3	ANGPT2
TCGA-06-5859-01A	1.18	ANGPT2
TCGA-06-6388-01A	3.19	ANGPT2
TCGA-06-6389-01A	1.74	ANGPT2
TCGA-06-6390-01A	3.05	ANGPT2
TCGA-06-6391-01A	3.44	ANGPT2
TCGA-06-6693-01A	3.71	ANGPT2
TCGA-06-6694-01A	3.17	ANGPT2
TCGA-06-6695-01A	3.52	ANGPT2
TCGA-06-6697-01A	3.43	ANGPT2
TCGA-06-6698-01A	3.4	ANGPT2
TCGA-06-6699-01A	4.38	ANGPT2
TCGA-06-6700-01A	3.09	ANGPT2
TCGA-06-6701-01A	2.54	ANGPT2
TCGA-08-0244-01A	2.46	ANGPT2
TCGA-08-0245-01A	2.97	ANGPT2
TCGA-08-0246-01A	2.75	ANGPT2
TCGA-08-0344-01A	2.54	ANGPT2
TCGA-08-0345-01A	3.25	ANGPT2
TCGA-08-0346-01A	2.36	ANGPT2
TCGA-08-0347-01A	2.36	ANGPT2
TCGA-08-0348-01A	2.94	ANGPT2
TCGA-08-0349-01A	2.93	ANGPT2
TCGA-08-0350-01A	3	ANGPT2
TCGA-08-0351-01A	1.08	ANGPT2
TCGA-08-0352-01A	3.41	ANGPT2
TCGA-08-0353-01A	3.14	ANGPT2
TCGA-08-0354-01A	2.73	ANGPT2
TCGA-08-0355-01A	2.27	ANGPT2
TCGA-08-0356-01A	2.87	ANGPT2
TCGA-08-0357-01A	3.14	ANGPT2
TCGA-08-0358-01A	3.35	ANGPT2
TCGA-08-0359-01A	2.62	ANGPT2
TCGA-08-0375-01A	2.58	ANGPT2
TCGA-08-0380-01A	2.59	ANGPT2
TCGA-08-0386-01A	3.28	ANGPT2
TCGA-08-0389-01A	2.24	ANGPT2
TCGA-08-0390-01A	2.31	ANGPT2
TCGA-08-0392-01A	1.73	ANGPT2
TCGA-08-0509-01A	3.18	ANGPT2
TCGA-08-0510-01A	4.51	ANGPT2
TCGA-08-0512-01A	2.46	ANGPT2
TCGA-08-0514-01A	3.89	ANGPT2
TCGA-08-0516-01A	2.9	ANGPT2
TCGA-08-0517-01A	2.5	ANGPT2
TCGA-08-0518-01A	3.14	ANGPT2
TCGA-08-0520-01A	3.57	ANGPT2
TCGA-08-0521-01A	3.04	ANGPT2
TCGA-08-0524-01A	2.67	ANGPT2
TCGA-08-0525-01A	3.04	ANGPT2
TCGA-08-0529-01A	2.63	ANGPT2
TCGA-08-0531-01A	3.33	ANGPT2
TCGA-12-0615-01A	2.68	ANGPT2
TCGA-12-0616-01A	2.64	ANGPT2
TCGA-12-0618-01A	2.53	ANGPT2
TCGA-12-0619-01A	2.45	ANGPT2
TCGA-12-0620-01A	2.71	ANGPT2
TCGA-12-0654-01B	3.07	ANGPT2
TCGA-12-0657-01A	3.47	ANGPT2
TCGA-12-0662-01A	3.1	ANGPT2
TCGA-12-0670-01B	1.68	ANGPT2
TCGA-12-0688-01A	2.76	ANGPT2
TCGA-12-0691-01A	1.42	ANGPT2
TCGA-12-0692-01A	2.6	ANGPT2
TCGA-12-0703-01A	3.87	ANGPT2
TCGA-12-0707-01A	3.67	ANGPT2
TCGA-12-0769-01A	3.48	ANGPT2
TCGA-12-0772-01A	3.48	ANGPT2
TCGA-12-0773-01A	3.01	ANGPT2
TCGA-12-0775-01A	3.15	ANGPT2
TCGA-12-0776-01A	3.09	ANGPT2
TCGA-12-0778-01A	3.61	ANGPT2
TCGA-12-0780-01A	3.47	ANGPT2
TCGA-12-0818-01A	2.86	ANGPT2
TCGA-12-0819-01A	2.81	ANGPT2
TCGA-12-0820-01A	3.67	ANGPT2
TCGA-12-0821-01A	2.77	ANGPT2
TCGA-12-0822-01A	2.6	ANGPT2
TCGA-12-0826-01A	2.58	ANGPT2
TCGA-12-0827-01A	2.84	ANGPT2
TCGA-12-0828-01A	3	ANGPT2
TCGA-12-0829-01A	2.69	ANGPT2
TCGA-12-1088-01A	3.34	ANGPT2
TCGA-12-1089-01A	3.12	ANGPT2
TCGA-12-1090-01A	2.66	ANGPT2
TCGA-12-1091-01A	2.75	ANGPT2
TCGA-12-1092-01B	3.44	ANGPT2
TCGA-12-1093-01A	3.2	ANGPT2
TCGA-12-1094-01A	4.48	ANGPT2
TCGA-12-1095-01A	2.81	ANGPT2
TCGA-12-1096-01A	3.57	ANGPT2
TCGA-12-1097-01B	3.82	ANGPT2
TCGA-12-1098-01C	2.14	ANGPT2
TCGA-12-1099-01A	3.13	ANGPT2
TCGA-12-1598-01A	3.77	ANGPT2
TCGA-12-1599-01A	4.68	ANGPT2
TCGA-12-1600-01A	4.51	ANGPT2
TCGA-12-1602-01A	3.17	ANGPT2
TCGA-12-3644-01A	2.55	ANGPT2
TCGA-12-3646-01A	3.57	ANGPT2
TCGA-12-3648-01A	3.93	ANGPT2
TCGA-12-3649-01A	3.63	ANGPT2
TCGA-12-3650-01A	3.24	ANGPT2
TCGA-12-3651-01A	2.15	ANGPT2
TCGA-12-3652-01A	2.57	ANGPT2
TCGA-12-3653-01A	3.53	ANGPT2
TCGA-12-5295-01A	2.52	ANGPT2
TCGA-12-5299-01A	3.46	ANGPT2
TCGA-12-5301-01A	2.32	ANGPT2
TCGA-14-0736-01A	3.05	ANGPT2
TCGA-14-0740-01B	3.63	ANGPT2
TCGA-14-0781-01B	4.22	ANGPT2
TCGA-14-0783-01B	4.18	ANGPT2
TCGA-14-0786-01B	4.08	ANGPT2
TCGA-14-0787-01A	4.06	ANGPT2
TCGA-14-0789-01A	3.25	ANGPT2
TCGA-14-0790-01B	3.2	ANGPT2
TCGA-14-0812-01B	3.43	ANGPT2
TCGA-14-0813-01A	1.68	ANGPT2
TCGA-14-0817-01A	2.58	ANGPT2
TCGA-14-0862-01B	2.4	ANGPT2
TCGA-14-0865-01B	3.53	ANGPT2
TCGA-14-0866-01B	5.05	ANGPT2
TCGA-14-0867-01A	2.71	ANGPT2
TCGA-14-0871-01A	1.8	ANGPT2
TCGA-14-1034-01A	3.43	ANGPT2
TCGA-14-1037-01A	3.55	ANGPT2
TCGA-14-1043-01B	4.63	ANGPT2
TCGA-14-1395-01B	4.04	ANGPT2
TCGA-14-1396-01A	3.1	ANGPT2
TCGA-14-1401-01A	3.64	ANGPT2
TCGA-14-1402-01A	3.66	ANGPT2
TCGA-14-1450-01B	4.59	ANGPT2
TCGA-14-1451-01A	4.05	ANGPT2
TCGA-14-1452-01A	3.54	ANGPT2
TCGA-14-1453-01A	3.37	ANGPT2
TCGA-14-1454-01A	3.15	ANGPT2
TCGA-14-1455-01A	3.78	ANGPT2
TCGA-14-1458-01A	3.1	ANGPT2
TCGA-14-1459-01A	2.69	ANGPT2
TCGA-14-1794-01A	4.44	ANGPT2
TCGA-14-1795-01A	3.72	ANGPT2
TCGA-14-1821-01A	3.43	ANGPT2
TCGA-14-1823-01A	3.37	ANGPT2
TCGA-14-1825-01A	3.61	ANGPT2
TCGA-14-1827-01A	4.37	ANGPT2
TCGA-14-1829-01A	3.23	ANGPT2
TCGA-14-2554-01A	3.01	ANGPT2
TCGA-14-2555-01B	4.41	ANGPT2
TCGA-14-3477-01A	3	ANGPT2
TCGA-14-4157-01A	2.64	ANGPT2
TCGA-15-0742-01A	3.33	ANGPT2
TCGA-15-1444-01A	3.57	ANGPT2
TCGA-15-1446-01A	2.27	ANGPT2
TCGA-15-1447-01A	3.06	ANGPT2
TCGA-15-1449-01A	2.57	ANGPT2
TCGA-16-0846-01A	1.99	ANGPT2
TCGA-16-0848-01A	2.87	ANGPT2
TCGA-16-0849-01A	2.75	ANGPT2
TCGA-16-0850-01A	2.57	ANGPT2
TCGA-16-0861-01A	2.51	ANGPT2
TCGA-16-1045-01B	3.98	ANGPT2
TCGA-16-1047-01B	3.95	ANGPT2
TCGA-16-1048-01B	2.58	ANGPT2
TCGA-16-1055-01B	3.4	ANGPT2
TCGA-16-1056-01B	4.05	ANGPT2
TCGA-16-1060-01A	3.51	ANGPT2
TCGA-16-1062-01A	3.59	ANGPT2
TCGA-16-1063-01B	4.04	ANGPT2
TCGA-16-1460-01A	3.91	ANGPT2
TCGA-19-0955-01A	4.01	ANGPT2
TCGA-19-0957-01C	4.47	ANGPT2
TCGA-19-0960-01A	2.54	ANGPT2
TCGA-19-0962-01B	3.48	ANGPT2
TCGA-19-0963-01B	3.43	ANGPT2
TCGA-19-0964-01A	3.71	ANGPT2
TCGA-19-1385-01A	4.02	ANGPT2
TCGA-19-1386-01A	4.24	ANGPT2
TCGA-19-1387-01A	3.99	ANGPT2
TCGA-19-1388-01A	2.13	ANGPT2
TCGA-19-1389-01A	4.18	ANGPT2
TCGA-19-1390-01A	2.81	ANGPT2
TCGA-19-1392-01A	2.54	ANGPT2
TCGA-19-1786-01A	4.57	ANGPT2
TCGA-19-1787-01B	1.73	ANGPT2
TCGA-19-1789-01A	4.89	ANGPT2
TCGA-19-1791-01A	3.59	ANGPT2
TCGA-19-2619-01A	4.37	ANGPT2
TCGA-19-2620-01A	3.82	ANGPT2
TCGA-19-2621-01B	3.39	ANGPT2
TCGA-19-2623-01A	3.95	ANGPT2
TCGA-19-2624-01A	4.78	ANGPT2
TCGA-19-2625-01A	3.24	ANGPT2
TCGA-19-2629-01A	2.14	ANGPT2
TCGA-19-2631-01A	3.3	ANGPT2
TCGA-19-5947-01A	3.83	ANGPT2
TCGA-19-5951-01A	2.24	ANGPT2
TCGA-19-5952-01A	3.27	ANGPT2
TCGA-19-5953-01B	2.58	ANGPT2
TCGA-19-5954-01A	3.56	ANGPT2
TCGA-19-5955-01A	3.02	ANGPT2
TCGA-19-5956-01A	2.95	ANGPT2
TCGA-19-5958-01A	4.42	ANGPT2
TCGA-19-5959-01A	3.3	ANGPT2
TCGA-26-1438-01A	3.31	ANGPT2
TCGA-26-1439-01A	3.26	ANGPT2
TCGA-26-1440-01A	3.79	ANGPT2
TCGA-26-1442-01A	1.81	ANGPT2
TCGA-26-1443-01A	4.34	ANGPT2
TCGA-26-1799-01A	5.28	ANGPT2
TCGA-26-5132-01A	3.38	ANGPT2
TCGA-26-5133-01A	2.61	ANGPT2
TCGA-26-5134-01A	2.25	ANGPT2
TCGA-26-5135-01A	3.75	ANGPT2
TCGA-26-5136-01B	3.64	ANGPT2
TCGA-26-5139-01A	3.74	ANGPT2
TCGA-26-6173-01A	2.7	ANGPT2
TCGA-26-6174-01A	2.76	ANGPT2
TCGA-27-1830-01A	3.85	ANGPT2
TCGA-27-1831-01A	3.12	ANGPT2
TCGA-27-1832-01A	3.62	ANGPT2
TCGA-27-1833-01A	3.83	ANGPT2
TCGA-27-1834-01A	2.79	ANGPT2
TCGA-27-1835-01A	3.9	ANGPT2
TCGA-27-1836-01A	4.12	ANGPT2
TCGA-27-1837-01A	3.55	ANGPT2
TCGA-27-1838-01A	3.33	ANGPT2
TCGA-27-2518-01A	3.57	ANGPT2
TCGA-27-2519-01A	2.71	ANGPT2
TCGA-27-2521-01A	2.64	ANGPT2
TCGA-27-2523-01A	3.01	ANGPT2
TCGA-27-2524-01A	2.19	ANGPT2
TCGA-27-2526-01A	3.39	ANGPT2
TCGA-27-2527-01A	3.28	ANGPT2
TCGA-27-2528-01A	2.93	ANGPT2
TCGA-28-1746-01A	4.77	ANGPT2
TCGA-28-1747-01C	1.59	ANGPT2
TCGA-28-1749-01A	4.61	ANGPT2
TCGA-28-1750-01A	4.08	ANGPT2
TCGA-28-1751-01A	4.67	ANGPT2
TCGA-28-1752-01A	4.41	ANGPT2
TCGA-28-1753-01A	2.76	ANGPT2
TCGA-28-1755-01A	4.48	ANGPT2
TCGA-28-1756-01C	1.81	ANGPT2
TCGA-28-1757-01A	3.84	ANGPT2
TCGA-28-2501-01A	2.85	ANGPT2
TCGA-28-2502-01B	2.99	ANGPT2
TCGA-28-2506-01A	2.21	ANGPT2
TCGA-28-2509-01A	2.91	ANGPT2
TCGA-28-2510-01A	2.67	ANGPT2
TCGA-28-2513-01A	3.31	ANGPT2
TCGA-28-2514-01A	2.93	ANGPT2
TCGA-28-5204-01A	3.43	ANGPT2
TCGA-28-5207-01A	3.4	ANGPT2
TCGA-28-5208-01A	2.28	ANGPT2
TCGA-28-5209-01A	3.46	ANGPT2
TCGA-28-5211-01C	4.3	ANGPT2
TCGA-28-5213-01A	2.66	ANGPT2
TCGA-28-5214-01A	3.98	ANGPT2
TCGA-28-5215-01A	3.53	ANGPT2
TCGA-28-5216-01A	3	ANGPT2
TCGA-28-5218-01A	2.88	ANGPT2
TCGA-28-5219-01A	3.84	ANGPT2
TCGA-28-5220-01A	2.24	ANGPT2
TCGA-28-6450-01A	3.32	ANGPT2
TCGA-32-1970-01A	2.54	ANGPT2
TCGA-32-1973-01A	3.41	ANGPT2
TCGA-32-1976-01A	1.92	ANGPT2
TCGA-32-1977-01A	3.17	ANGPT2
TCGA-32-1978-01A	3.57	ANGPT2
TCGA-32-1979-01A	3.63	ANGPT2
TCGA-32-1980-01A	3.53	ANGPT2
TCGA-32-1982-01A	2.79	ANGPT2
TCGA-32-1986-01A	4.6	ANGPT2
TCGA-32-1987-01A	2.99	ANGPT2
TCGA-32-1991-01A	2.6	ANGPT2
TCGA-32-2491-01A	3.19	ANGPT2
TCGA-32-2494-01A	3.66	ANGPT2
TCGA-32-2495-01A	2.45	ANGPT2
TCGA-32-2498-01A	2.77	ANGPT2
TCGA-32-2615-01A	3.41	ANGPT2
TCGA-32-2616-01A	3.35	ANGPT2
TCGA-32-2632-01A	3.41	ANGPT2
TCGA-32-2634-01A	3.48	ANGPT2
TCGA-32-2638-01A	4.2	ANGPT2
TCGA-32-4208-01A	2.62	ANGPT2
TCGA-32-4210-01A	1.82	ANGPT2
TCGA-32-4211-01A	3.31	ANGPT2
TCGA-32-4213-01A	3.74	ANGPT2
TCGA-32-4719-01A	1.34	ANGPT2
TCGA-32-5222-01A	3.16	ANGPT2
TCGA-41-2571-01A	2.86	ANGPT2
TCGA-41-2572-01A	3.56	ANGPT2
TCGA-41-2573-01A	3.3	ANGPT2
TCGA-41-2575-01A	2.46	ANGPT2
TCGA-41-3392-01A	3.32	ANGPT2
TCGA-41-3393-01A	3.47	ANGPT2
TCGA-41-3915-01A	3.13	ANGPT2
TCGA-41-4097-01A	3.16	ANGPT2
TCGA-41-5651-01A	3.4	ANGPT2
TCGA-41-6646-01A	4.55	ANGPT2
TCGA-74-6573-01A	3.55	ANGPT2
TCGA-74-6575-01A	4.05	ANGPT2
TCGA-74-6577-01A	3.76	ANGPT2
TCGA-74-6578-01A	3.79	ANGPT2
TCGA-74-6581-01A	2.85	ANGPT2
TCGA-74-6584-01A	2.57	ANGPT2
TCGA-76-4925-01A	2.84	ANGPT2
TCGA-76-4926-01B	2.7	ANGPT2
TCGA-76-4928-01B	3.96	ANGPT2
TCGA-76-4929-01A	2.71	ANGPT2
TCGA-76-4931-01A	3.09	ANGPT2
TCGA-76-4934-01A	2.54	ANGPT2
TCGA-76-4935-01A	3.2	ANGPT2
TCGA-76-6191-01A	3.87	ANGPT2
TCGA-76-6193-01A	3.05	ANGPT2
TCGA-76-6280-01A	4.92	ANGPT2
TCGA-76-6282-01A	2.75	ANGPT2
TCGA-76-6283-01A	3.45	ANGPT2
TCGA-76-6285-01A	2.26	ANGPT2
TCGA-76-6286-01A	4.14	ANGPT2
TCGA-76-6656-01A	4.27	ANGPT2
TCGA-76-6657-01A	4.27	ANGPT2
TCGA-76-6660-01A	2.11	ANGPT2
TCGA-76-6661-01B	4.77	ANGPT2
TCGA-76-6662-01A	3.39	ANGPT2
TCGA-76-6664-01A	1.86	ANGPT2
TCGA-81-5910-01A	3.51	ANGPT2
TCGA-81-5911-01A	4.54	ANGPT2
TCGA-87-5896-01A	5.35	ANGPT2
TCGA-02-0001-01C	0.57	TIE1
TCGA-02-0003-01A	0.23	TIE1
TCGA-02-0006-01B	0.19	TIE1
TCGA-02-0007-01A	-0.52	TIE1
TCGA-02-0009-01A	1.17	TIE1
TCGA-02-0010-01A	0.19	TIE1
TCGA-02-0011-01B	0.66	TIE1
TCGA-02-0014-01A	0.6	TIE1
TCGA-02-0015-01A	-0.22	TIE1
TCGA-02-0016-01A	0.76	TIE1
TCGA-02-0021-01A	1.11	TIE1
TCGA-02-0023-01B	-0.28	TIE1
TCGA-02-0024-01B	0.3	TIE1
TCGA-02-0025-01A	-0.35	TIE1
TCGA-02-0026-01B	-0.14	TIE1
TCGA-02-0027-01A	0.67	TIE1
TCGA-02-0028-01A	0.27	TIE1
TCGA-02-0033-01A	-0.08	TIE1
TCGA-02-0034-01A	0.53	TIE1
TCGA-02-0037-01A	0.38	TIE1
TCGA-02-0038-01A	0.75	TIE1
TCGA-02-0039-01A	-0.18	TIE1
TCGA-02-0043-01A	-0.44	TIE1
TCGA-02-0046-01A	-0.04	TIE1
TCGA-02-0047-01A	0.56	TIE1
TCGA-02-0048-01A	0.24	TIE1
TCGA-02-0051-01A	-0.52	TIE1
TCGA-02-0052-01A	0.69	TIE1
TCGA-02-0054-01A	0.69	TIE1
TCGA-02-0055-01A	-0.17	TIE1
TCGA-02-0057-01A	0.73	TIE1
TCGA-02-0058-01A	0.08	TIE1
TCGA-02-0059-01A	0.34	TIE1
TCGA-02-0060-01A	0.51	TIE1
TCGA-02-0064-01A	1.23	TIE1
TCGA-02-0068-01A	0.43	TIE1
TCGA-02-0069-01A	0.61	TIE1
TCGA-02-0070-01A	-0.13	TIE1
TCGA-02-0071-01A	0.73	TIE1
TCGA-02-0074-01A	0.21	TIE1
TCGA-02-0075-01A	0.66	TIE1
TCGA-02-0079-01A	-0.06	TIE1
TCGA-02-0080-01A	1.21	TIE1
TCGA-02-0083-01A	-0.01	TIE1
TCGA-02-0084-01A	0.68	TIE1
TCGA-02-0085-01A	0.94	TIE1
TCGA-02-0086-01A	1.12	TIE1
TCGA-02-0087-01A	0.3	TIE1
TCGA-02-0089-01A	0.38	TIE1
TCGA-02-0099-01A	0.36	TIE1
TCGA-02-0102-01A	0.93	TIE1
TCGA-02-0104-01A	-0.16	TIE1
TCGA-02-0106-01A	-0.1	TIE1
TCGA-02-0107-01A	0.84	TIE1
TCGA-02-0111-01A	-0.02	TIE1
TCGA-02-0113-01A	0.3	TIE1
TCGA-02-0114-01A	0.32	TIE1
TCGA-02-0115-01A	0.47	TIE1
TCGA-02-0116-01A	2.15	TIE1
TCGA-02-0258-01A	1.21	TIE1
TCGA-02-0260-01A	0.92	TIE1
TCGA-02-0266-01A	-0.04	TIE1
TCGA-02-0269-01B	1.34	TIE1
TCGA-02-0271-01A	0.54	TIE1
TCGA-02-0281-01A	0.17	TIE1
TCGA-02-0285-01A	0.63	TIE1
TCGA-02-0289-01A	1.39	TIE1
TCGA-02-0290-01A	0.97	TIE1
TCGA-02-0317-01A	0.27	TIE1
TCGA-02-0321-01A	0.06	TIE1
TCGA-02-0324-01A	0.6	TIE1
TCGA-02-0325-01A	0.16	TIE1
TCGA-02-0326-01A	0.77	TIE1
TCGA-02-0330-01A	0.79	TIE1
TCGA-02-0332-01A	0.95	TIE1
TCGA-02-0333-01A	-0.14	TIE1
TCGA-02-0337-01A	1.15	TIE1
TCGA-02-0338-01A	0	TIE1
TCGA-02-0339-01A	0.64	TIE1
TCGA-02-0422-01A	0.51	TIE1
TCGA-02-0430-01A	0.67	TIE1
TCGA-02-0432-01A	0.34	TIE1
TCGA-02-0440-01A	0.01	TIE1
TCGA-02-0446-01A	0.54	TIE1
TCGA-02-0451-01A	0.3	TIE1
TCGA-02-0456-01A	-0.4	TIE1
TCGA-02-2466-01A	0.63	TIE1
TCGA-02-2470-01A	0.88	TIE1
TCGA-02-2483-01A	0.34	TIE1
TCGA-02-2485-01A	1.39	TIE1
TCGA-02-2486-01A	-0.51	TIE1
TCGA-06-0122-01A	-0.24	TIE1
TCGA-06-0124-01A	0.76	TIE1
TCGA-06-0125-01A	0.82	TIE1
TCGA-06-0126-01A	1.08	TIE1
TCGA-06-0127-01A	0.65	TIE1
TCGA-06-0128-01A	0.94	TIE1
TCGA-06-0129-01A	0.08	TIE1
TCGA-06-0130-01A	0.3	TIE1
TCGA-06-0132-01A	0.62	TIE1
TCGA-06-0133-01A	-0.49	TIE1
TCGA-06-0137-01A	0.46	TIE1
TCGA-06-0138-01A	0.58	TIE1
TCGA-06-0139-01A	0.7	TIE1
TCGA-06-0140-01A	0.25	TIE1
TCGA-06-0141-01A	0.48	TIE1
TCGA-06-0142-01A	1.16	TIE1
TCGA-06-0143-01A	0.25	TIE1
TCGA-06-0145-01A	1.23	TIE1
TCGA-06-0146-01A	0.26	TIE1
TCGA-06-0147-01A	0.85	TIE1
TCGA-06-0148-01A	0.26	TIE1
TCGA-06-0149-01A	0.24	TIE1
TCGA-06-0150-01A	-0.15	TIE1
TCGA-06-0151-01A	0.14	TIE1
TCGA-06-0152-01A	0.48	TIE1
TCGA-06-0154-01A	0.15	TIE1
TCGA-06-0155-01B	0.68	TIE1
TCGA-06-0157-01A	1.18	TIE1
TCGA-06-0158-01A	0.81	TIE1
TCGA-06-0159-01A	-0.29	TIE1
TCGA-06-0160-01A	0.74	TIE1
TCGA-06-0162-01A	-0.14	TIE1
TCGA-06-0164-01A	1.08	TIE1
TCGA-06-0165-01A	-0.13	TIE1
TCGA-06-0166-01A	0.37	TIE1
TCGA-06-0168-01A	-0.04	TIE1
TCGA-06-0169-01A	-0.14	TIE1
TCGA-06-0171-01A	0.33	TIE1
TCGA-06-0173-01A	0.62	TIE1
TCGA-06-0174-01A	0.44	TIE1
TCGA-06-0175-01A	-0.08	TIE1
TCGA-06-0176-01A	0.16	TIE1
TCGA-06-0177-01A	0.1	TIE1
TCGA-06-0178-01A	0.2	TIE1
TCGA-06-0179-01A	0.18	TIE1
TCGA-06-0182-01A	0.14	TIE1
TCGA-06-0184-01A	1.03	TIE1
TCGA-06-0185-01A	0.22	TIE1
TCGA-06-0187-01A	0.9	TIE1
TCGA-06-0188-01A	0.65	TIE1
TCGA-06-0189-01A	0.84	TIE1
TCGA-06-0190-01A	0.26	TIE1
TCGA-06-0192-01B	0.46	TIE1
TCGA-06-0194-01A	0.42	TIE1
TCGA-06-0195-01B	-0.04	TIE1
TCGA-06-0197-01A	-0.08	TIE1
TCGA-06-0201-01A	0.05	TIE1
TCGA-06-0206-01A	0.22	TIE1
TCGA-06-0208-01B	0.7	TIE1
TCGA-06-0209-01A	0.22	TIE1
TCGA-06-0210-01A	-0.02	TIE1
TCGA-06-0210-01B	0.24	TIE1
TCGA-06-0211-01A	0.84	TIE1
TCGA-06-0211-01B	1.28	TIE1
TCGA-06-0213-01A	-0.26	TIE1
TCGA-06-0214-01A	0.27	TIE1
TCGA-06-0216-01A	0.07	TIE1
TCGA-06-0216-01B	-0.03	TIE1
TCGA-06-0219-01A	0.28	TIE1
TCGA-06-0221-01A	-0.07	TIE1
TCGA-06-0237-01A	0.56	TIE1
TCGA-06-0238-01A	0.42	TIE1
TCGA-06-0240-01A	0.06	TIE1
TCGA-06-0241-01A	0.14	TIE1
TCGA-06-0394-01A	0.7	TIE1
TCGA-06-0397-01A	-0.33	TIE1
TCGA-06-0402-01A	0.9	TIE1
TCGA-06-0409-01A	0.86	TIE1
TCGA-06-0410-01A	0.35	TIE1
TCGA-06-0412-01A	0.43	TIE1
TCGA-06-0413-01A	0.19	TIE1
TCGA-06-0414-01A	0.19	TIE1
TCGA-06-0644-01A	0.68	TIE1
TCGA-06-0645-01A	0.58	TIE1
TCGA-06-0646-01A	0.45	TIE1
TCGA-06-0648-01A	0.11	TIE1
TCGA-06-0649-01B	-0.04	TIE1
TCGA-06-0650-01A	1.67	TIE1
TCGA-06-0686-01A	0.51	TIE1
TCGA-06-0743-01A	0.12	TIE1
TCGA-06-0744-01A	0.32	TIE1
TCGA-06-0745-01A	0.17	TIE1
TCGA-06-0747-01A	-0.18	TIE1
TCGA-06-0749-01A	0.07	TIE1
TCGA-06-0750-01A	0.24	TIE1
TCGA-06-0875-01A	0.29	TIE1
TCGA-06-0876-01A	0.34	TIE1
TCGA-06-0877-01A	0.51	TIE1
TCGA-06-0878-01A	0.52	TIE1
TCGA-06-0879-01A	0.64	TIE1
TCGA-06-0881-01A	1.14	TIE1
TCGA-06-0882-01A	0.82	TIE1
TCGA-06-0939-01A	0.04	TIE1
TCGA-06-1084-01A	-0.04	TIE1
TCGA-06-1086-01A	1.52	TIE1
TCGA-06-1087-01A	0.47	TIE1
TCGA-06-1800-01A	0.73	TIE1
TCGA-06-1801-01A	1.33	TIE1
TCGA-06-1802-01A	0.31	TIE1
TCGA-06-1804-01A	0.65	TIE1
TCGA-06-1805-01A	1.03	TIE1
TCGA-06-2557-01A	0.87	TIE1
TCGA-06-2558-01A	1.48	TIE1
TCGA-06-2559-01A	0.65	TIE1
TCGA-06-2561-01A	0.75	TIE1
TCGA-06-2562-01A	0.51	TIE1
TCGA-06-2563-01A	1.7	TIE1
TCGA-06-2564-01A	1.15	TIE1
TCGA-06-2565-01A	1.91	TIE1
TCGA-06-2566-01A	1.53	TIE1
TCGA-06-2567-01A	0.11	TIE1
TCGA-06-2569-01A	-0.1	TIE1
TCGA-06-2570-01A	1.26	TIE1
TCGA-06-5408-01A	0.73	TIE1
TCGA-06-5410-01A	1.05	TIE1
TCGA-06-5411-01A	-0.01	TIE1
TCGA-06-5412-01A	1.73	TIE1
TCGA-06-5413-01A	0.95	TIE1
TCGA-06-5414-01A	0.34	TIE1
TCGA-06-5415-01A	0.7	TIE1
TCGA-06-5416-01A	-0.2	TIE1
TCGA-06-5418-01A	-0.1	TIE1
TCGA-06-5856-01A	0.42	TIE1
TCGA-06-5859-01A	0.21	TIE1
TCGA-06-6388-01A	0.92	TIE1
TCGA-06-6389-01A	0.51	TIE1
TCGA-06-6390-01A	0.59	TIE1
TCGA-06-6391-01A	0.99	TIE1
TCGA-06-6693-01A	0.68	TIE1
TCGA-06-6694-01A	0.21	TIE1
TCGA-06-6695-01A	0.7	TIE1
TCGA-06-6697-01A	-0.01	TIE1
TCGA-06-6698-01A	-0.12	TIE1
TCGA-06-6699-01A	1.3	TIE1
TCGA-06-6700-01A	-0.49	TIE1
TCGA-06-6701-01A	0.85	TIE1
TCGA-08-0244-01A	0.17	TIE1
TCGA-08-0245-01A	0.61	TIE1
TCGA-08-0246-01A	0.06	TIE1
TCGA-08-0344-01A	0.44	TIE1
TCGA-08-0345-01A	0.6	TIE1
TCGA-08-0346-01A	-0.12	TIE1
TCGA-08-0347-01A	-0.03	TIE1
TCGA-08-0348-01A	0.27	TIE1
TCGA-08-0349-01A	0.58	TIE1
TCGA-08-0350-01A	0.23	TIE1
TCGA-08-0351-01A	0.2	TIE1
TCGA-08-0352-01A	0.57	TIE1
TCGA-08-0353-01A	0.41	TIE1
TCGA-08-0354-01A	0.16	TIE1
TCGA-08-0355-01A	0.72	TIE1
TCGA-08-0356-01A	0.05	TIE1
TCGA-08-0357-01A	0.65	TIE1
TCGA-08-0358-01A	0.59	TIE1
TCGA-08-0359-01A	-0.04	TIE1
TCGA-08-0375-01A	0.25	TIE1
TCGA-08-0380-01A	-0.32	TIE1
TCGA-08-0386-01A	0.78	TIE1
TCGA-08-0389-01A	0.26	TIE1
TCGA-08-0390-01A	0.03	TIE1
TCGA-08-0392-01A	-0.16	TIE1
TCGA-08-0509-01A	1.23	TIE1
TCGA-08-0510-01A	0.91	TIE1
TCGA-08-0512-01A	0.33	TIE1
TCGA-08-0514-01A	1.33	TIE1
TCGA-08-0516-01A	0.3	TIE1
TCGA-08-0517-01A	0.03	TIE1
TCGA-08-0518-01A	0.12	TIE1
TCGA-08-0520-01A	0.93	TIE1
TCGA-08-0521-01A	0.43	TIE1
TCGA-08-0524-01A	0.22	TIE1
TCGA-08-0525-01A	1.05	TIE1
TCGA-08-0529-01A	0.49	TIE1
TCGA-08-0531-01A	0.52	TIE1
TCGA-12-0615-01A	0.92	TIE1
TCGA-12-0616-01A	0.19	TIE1
TCGA-12-0618-01A	0.35	TIE1
TCGA-12-0619-01A	0.19	TIE1
TCGA-12-0620-01A	0.3	TIE1
TCGA-12-0654-01B	-0.18	TIE1
TCGA-12-0657-01A	0.83	TIE1
TCGA-12-0662-01A	0.18	TIE1
TCGA-12-0670-01B	0.94	TIE1
TCGA-12-0688-01A	0.36	TIE1
TCGA-12-0691-01A	0.03	TIE1
TCGA-12-0692-01A	-0.25	TIE1
TCGA-12-0703-01A	0.42	TIE1
TCGA-12-0707-01A	0.37	TIE1
TCGA-12-0769-01A	0.32	TIE1
TCGA-12-0772-01A	-0.21	TIE1
TCGA-12-0773-01A	0.04	TIE1
TCGA-12-0775-01A	0.02	TIE1
TCGA-12-0776-01A	-0.14	TIE1
TCGA-12-0778-01A	0.46	TIE1
TCGA-12-0780-01A	0.61	TIE1
TCGA-12-0818-01A	0.52	TIE1
TCGA-12-0819-01A	1.09	TIE1
TCGA-12-0820-01A	0.81	TIE1
TCGA-12-0821-01A	0.61	TIE1
TCGA-12-0822-01A	0.49	TIE1
TCGA-12-0826-01A	0.96	TIE1
TCGA-12-0827-01A	0.42	TIE1
TCGA-12-0828-01A	0.44	TIE1
TCGA-12-0829-01A	-0.13	TIE1
TCGA-12-1088-01A	0.25	TIE1
TCGA-12-1089-01A	1.1	TIE1
TCGA-12-1090-01A	1.45	TIE1
TCGA-12-1091-01A	0.06	TIE1
TCGA-12-1092-01B	0.14	TIE1
TCGA-12-1093-01A	-0.13	TIE1
TCGA-12-1094-01A	0.9	TIE1
TCGA-12-1095-01A	0.4	TIE1
TCGA-12-1096-01A	-0.06	TIE1
TCGA-12-1097-01B	0.84	TIE1
TCGA-12-1098-01C	0.13	TIE1
TCGA-12-1099-01A	0.11	TIE1
TCGA-12-1598-01A	-0.12	TIE1
TCGA-12-1599-01A	0.85	TIE1
TCGA-12-1600-01A	1.84	TIE1
TCGA-12-1602-01A	-0.11	TIE1
TCGA-12-3644-01A	-0.41	TIE1
TCGA-12-3646-01A	0.01	TIE1
TCGA-12-3648-01A	0.02	TIE1
TCGA-12-3649-01A	0.42	TIE1
TCGA-12-3650-01A	0.8	TIE1
TCGA-12-3651-01A	-0.63	TIE1
TCGA-12-3652-01A	0.29	TIE1
TCGA-12-3653-01A	0.77	TIE1
TCGA-12-5295-01A	1.16	TIE1
TCGA-12-5299-01A	-0.58	TIE1
TCGA-12-5301-01A	-0.51	TIE1
TCGA-14-0736-01A	0.54	TIE1
TCGA-14-0740-01B	-0.67	TIE1
TCGA-14-0781-01B	1.04	TIE1
TCGA-14-0783-01B	0.08	TIE1
TCGA-14-0786-01B	0.57	TIE1
TCGA-14-0787-01A	0.31	TIE1
TCGA-14-0789-01A	0.48	TIE1
TCGA-14-0790-01B	1.78	TIE1
TCGA-14-0812-01B	0.19	TIE1
TCGA-14-0813-01A	-0.13	TIE1
TCGA-14-0817-01A	0.64	TIE1
TCGA-14-0862-01B	0.05	TIE1
TCGA-14-0865-01B	0.5	TIE1
TCGA-14-0866-01B	0.57	TIE1
TCGA-14-0867-01A	0.39	TIE1
TCGA-14-0871-01A	-0.02	TIE1
TCGA-14-1034-01A	0.74	TIE1
TCGA-14-1037-01A	0.23	TIE1
TCGA-14-1043-01B	0.97	TIE1
TCGA-14-1395-01B	1.36	TIE1
TCGA-14-1396-01A	-0.17	TIE1
TCGA-14-1401-01A	0.68	TIE1
TCGA-14-1402-01A	0.19	TIE1
TCGA-14-1450-01B	1.68	TIE1
TCGA-14-1451-01A	0.3	TIE1
TCGA-14-1452-01A	0.2	TIE1
TCGA-14-1453-01A	0.47	TIE1
TCGA-14-1454-01A	0.11	TIE1
TCGA-14-1455-01A	0.11	TIE1
TCGA-14-1458-01A	-0.04	TIE1
TCGA-14-1459-01A	-1.01	TIE1
TCGA-14-1794-01A	0.26	TIE1
TCGA-14-1795-01A	-0.3	TIE1
TCGA-14-1821-01A	0.2	TIE1
TCGA-14-1823-01A	-0.31	TIE1
TCGA-14-1825-01A	0.77	TIE1
TCGA-14-1827-01A	-0.32	TIE1
TCGA-14-1829-01A	-0.12	TIE1
TCGA-14-2554-01A	0.55	TIE1
TCGA-14-2555-01B	-0.61	TIE1
TCGA-14-3477-01A	-0.07	TIE1
TCGA-14-4157-01A	0	TIE1
TCGA-15-0742-01A	0.07	TIE1
TCGA-15-1444-01A	0.86	TIE1
TCGA-15-1446-01A	-0.18	TIE1
TCGA-15-1447-01A	0.45	TIE1
TCGA-15-1449-01A	0.49	TIE1
TCGA-16-0846-01A	0.15	TIE1
TCGA-16-0848-01A	0.78	TIE1
TCGA-16-0849-01A	0.83	TIE1
TCGA-16-0850-01A	0.21	TIE1
TCGA-16-0861-01A	0.09	TIE1
TCGA-16-1045-01B	1.1	TIE1
TCGA-16-1047-01B	0.52	TIE1
TCGA-16-1048-01B	-0.13	TIE1
TCGA-16-1055-01B	0.12	TIE1
TCGA-16-1056-01B	1.23	TIE1
TCGA-16-1060-01A	0.22	TIE1
TCGA-16-1062-01A	0.68	TIE1
TCGA-16-1063-01B	1	TIE1
TCGA-16-1460-01A	0.8	TIE1
TCGA-19-0955-01A	1.09	TIE1
TCGA-19-0957-01C	0.15	TIE1
TCGA-19-0960-01A	0.07	TIE1
TCGA-19-0962-01B	0.03	TIE1
TCGA-19-0963-01B	0.79	TIE1
TCGA-19-0964-01A	0.48	TIE1
TCGA-19-1385-01A	0.75	TIE1
TCGA-19-1386-01A	2.32	TIE1
TCGA-19-1387-01A	0.7	TIE1
TCGA-19-1388-01A	1.31	TIE1
TCGA-19-1389-01A	0.58	TIE1
TCGA-19-1390-01A	-0.45	TIE1
TCGA-19-1392-01A	-0.72	TIE1
TCGA-19-1786-01A	1.48	TIE1
TCGA-19-1787-01B	0.22	TIE1
TCGA-19-1789-01A	2.24	TIE1
TCGA-19-1791-01A	0.03	TIE1
TCGA-19-2619-01A	1.53	TIE1
TCGA-19-2620-01A	0.64	TIE1
TCGA-19-2621-01B	-0.29	TIE1
TCGA-19-2623-01A	-0.15	TIE1
TCGA-19-2624-01A	0.23	TIE1
TCGA-19-2625-01A	-0.18	TIE1
TCGA-19-2629-01A	0.72	TIE1
TCGA-19-2631-01A	0.56	TIE1
TCGA-19-5947-01A	-0.15	TIE1
TCGA-19-5951-01A	0.84	TIE1
TCGA-19-5952-01A	1.22	TIE1
TCGA-19-5953-01B	1.67	TIE1
TCGA-19-5954-01A	0.73	TIE1
TCGA-19-5955-01A	0.37	TIE1
TCGA-19-5956-01A	0.33	TIE1
TCGA-19-5958-01A	1.05	TIE1
TCGA-19-5959-01A	0.48	TIE1
TCGA-26-1438-01A	0.33	TIE1
TCGA-26-1439-01A	0.71	TIE1
TCGA-26-1440-01A	0.86	TIE1
TCGA-26-1442-01A	0.3	TIE1
TCGA-26-1443-01A	-0.22	TIE1
TCGA-26-1799-01A	1.75	TIE1
TCGA-26-5132-01A	0.64	TIE1
TCGA-26-5133-01A	0.34	TIE1
TCGA-26-5134-01A	0.14	TIE1
TCGA-26-5135-01A	0.82	TIE1
TCGA-26-5136-01B	1.21	TIE1
TCGA-26-5139-01A	0.35	TIE1
TCGA-26-6173-01A	1.16	TIE1
TCGA-26-6174-01A	0.41	TIE1
TCGA-27-1830-01A	0.72	TIE1
TCGA-27-1831-01A	0.42	TIE1
TCGA-27-1832-01A	-0.04	TIE1
TCGA-27-1833-01A	0.31	TIE1
TCGA-27-1834-01A	0.75	TIE1
TCGA-27-1835-01A	1.64	TIE1
TCGA-27-1836-01A	0.28	TIE1
TCGA-27-1837-01A	0.75	TIE1
TCGA-27-1838-01A	0.39	TIE1
TCGA-27-2518-01A	0.64	TIE1
TCGA-27-2519-01A	0.38	TIE1
TCGA-27-2521-01A	0.22	TIE1
TCGA-27-2523-01A	0.54	TIE1
TCGA-27-2524-01A	0.79	TIE1
TCGA-27-2526-01A	0.31	TIE1
TCGA-27-2527-01A	0	TIE1
TCGA-27-2528-01A	0.92	TIE1
TCGA-28-1746-01A	1.05	TIE1
TCGA-28-1747-01C	1.53	TIE1
TCGA-28-1749-01A	1.65	TIE1
TCGA-28-1750-01A	0.35	TIE1
TCGA-28-1751-01A	0.51	TIE1
TCGA-28-1752-01A	0.96	TIE1
TCGA-28-1753-01A	0.55	TIE1
TCGA-28-1755-01A	-0.23	TIE1
TCGA-28-1756-01C	0.44	TIE1
TCGA-28-1757-01A	-0.37	TIE1
TCGA-28-2501-01A	-1.14	TIE1
TCGA-28-2502-01B	2.12	TIE1
TCGA-28-2506-01A	0.52	TIE1
TCGA-28-2509-01A	-0.3	TIE1
TCGA-28-2510-01A	0.77	TIE1
TCGA-28-2513-01A	1.35	TIE1
TCGA-28-2514-01A	1.16	TIE1
TCGA-28-5204-01A	0.84	TIE1
TCGA-28-5207-01A	2.28	TIE1
TCGA-28-5208-01A	1.27	TIE1
TCGA-28-5209-01A	0.69	TIE1
TCGA-28-5211-01C	1.03	TIE1
TCGA-28-5213-01A	0.31	TIE1
TCGA-28-5214-01A	1.05	TIE1
TCGA-28-5215-01A	-0.14	TIE1
TCGA-28-5216-01A	-0.29	TIE1
TCGA-28-5218-01A	0.4	TIE1
TCGA-28-5219-01A	0.96	TIE1
TCGA-28-5220-01A	-0.02	TIE1
TCGA-28-6450-01A	1.62	TIE1
TCGA-32-1970-01A	0.62	TIE1
TCGA-32-1973-01A	0.3	TIE1
TCGA-32-1976-01A	0.81	TIE1
TCGA-32-1977-01A	0.4	TIE1
TCGA-32-1978-01A	0.32	TIE1
TCGA-32-1979-01A	-0.45	TIE1
TCGA-32-1980-01A	0.17	TIE1
TCGA-32-1982-01A	2.34	TIE1
TCGA-32-1986-01A	0.42	TIE1
TCGA-32-1987-01A	1.16	TIE1
TCGA-32-1991-01A	0.22	TIE1
TCGA-32-2491-01A	0.27	TIE1
TCGA-32-2494-01A	0.66	TIE1
TCGA-32-2495-01A	-0.46	TIE1
TCGA-32-2498-01A	0.04	TIE1
TCGA-32-2615-01A	-0.07	TIE1
TCGA-32-2616-01A	-0.3	TIE1
TCGA-32-2632-01A	-0.2	TIE1
TCGA-32-2634-01A	0.01	TIE1
TCGA-32-2638-01A	0.19	TIE1
TCGA-32-4208-01A	-0.08	TIE1
TCGA-32-4210-01A	-0.27	TIE1
TCGA-32-4211-01A	0.37	TIE1
TCGA-32-4213-01A	0.45	TIE1
TCGA-32-4719-01A	0.16	TIE1
TCGA-32-5222-01A	0.86	TIE1
TCGA-41-2571-01A	-0.49	TIE1
TCGA-41-2572-01A	0.33	TIE1
TCGA-41-2573-01A	0.36	TIE1
TCGA-41-2575-01A	-0.67	TIE1
TCGA-41-3392-01A	0.57	TIE1
TCGA-41-3393-01A	-0.06	TIE1
TCGA-41-3915-01A	0.47	TIE1
TCGA-41-4097-01A	0.27	TIE1
TCGA-41-5651-01A	0.98	TIE1
TCGA-41-6646-01A	1.1	TIE1
TCGA-74-6573-01A	0.43	TIE1
TCGA-74-6575-01A	0.76	TIE1
TCGA-74-6577-01A	0.47	TIE1
TCGA-74-6578-01A	1.74	TIE1
TCGA-74-6581-01A	-0.01	TIE1
TCGA-74-6584-01A	0.4	TIE1
TCGA-76-4925-01A	-0.45	TIE1
TCGA-76-4926-01B	0.01	TIE1
TCGA-76-4928-01B	1.28	TIE1
TCGA-76-4929-01A	0.02	TIE1
TCGA-76-4931-01A	0.47	TIE1
TCGA-76-4934-01A	0.23	TIE1
TCGA-76-4935-01A	0.11	TIE1
TCGA-76-6191-01A	1.6	TIE1
TCGA-76-6193-01A	1.79	TIE1
TCGA-76-6280-01A	0.8	TIE1
TCGA-76-6282-01A	0.66	TIE1
TCGA-76-6283-01A	-0.14	TIE1
TCGA-76-6285-01A	0.54	TIE1
TCGA-76-6286-01A	1.45	TIE1
TCGA-76-6656-01A	1.6	TIE1
TCGA-76-6657-01A	1.11	TIE1
TCGA-76-6660-01A	-0.3	TIE1
TCGA-76-6661-01B	2.04	TIE1
TCGA-76-6662-01A	-0.32	TIE1
TCGA-76-6664-01A	0.55	TIE1
TCGA-81-5910-01A	0.46	TIE1
TCGA-81-5911-01A	0.61	TIE1
TCGA-87-5896-01A	1.67	TIE1
TCGA-02-0001-01C	1.03	TIE2
TCGA-02-0003-01A	0.71	TIE2
TCGA-02-0006-01B	0.47	TIE2
TCGA-02-0007-01A	0.25	TIE2
TCGA-02-0009-01A	1.09	TIE2
TCGA-02-0010-01A	0.15	TIE2
TCGA-02-0011-01B	2.43	TIE2
TCGA-02-0014-01A	0.35	TIE2
TCGA-02-0015-01A	0.26	TIE2
TCGA-02-0016-01A	1.83	TIE2
TCGA-02-0021-01A	1	TIE2
TCGA-02-0023-01B	0.74	TIE2
TCGA-02-0024-01B	0.23	TIE2
TCGA-02-0025-01A	0.71	TIE2
TCGA-02-0026-01B	0.13	TIE2
TCGA-02-0027-01A	0.62	TIE2
TCGA-02-0028-01A	4.09	TIE2
TCGA-02-0033-01A	0.42	TIE2
TCGA-02-0034-01A	1.17	TIE2
TCGA-02-0037-01A	0.35	TIE2
TCGA-02-0038-01A	0.92	TIE2
TCGA-02-0039-01A	0.46	TIE2
TCGA-02-0043-01A	0.4	TIE2
TCGA-02-0046-01A	0.46	TIE2
TCGA-02-0047-01A	0.44	TIE2
TCGA-02-0048-01A	0.67	TIE2
TCGA-02-0051-01A	0.39	TIE2
TCGA-02-0052-01A	1.15	TIE2
TCGA-02-0054-01A	1.14	TIE2
TCGA-02-0055-01A	0.73	TIE2
TCGA-02-0057-01A	0.79	TIE2
TCGA-02-0058-01A	0.54	TIE2
TCGA-02-0059-01A	1.4	TIE2
TCGA-02-0060-01A	2.69	TIE2
TCGA-02-0064-01A	1.41	TIE2
TCGA-02-0068-01A	0.92	TIE2
TCGA-02-0069-01A	1	TIE2
TCGA-02-0070-01A	0.68	TIE2
TCGA-02-0071-01A	0.75	TIE2
TCGA-02-0074-01A	0.41	TIE2
TCGA-02-0075-01A	0.2	TIE2
TCGA-02-0079-01A	0.73	TIE2
TCGA-02-0080-01A	1.15	TIE2
TCGA-02-0083-01A	1.67	TIE2
TCGA-02-0084-01A	0.91	TIE2
TCGA-02-0085-01A	1.32	TIE2
TCGA-02-0086-01A	0.48	TIE2
TCGA-02-0087-01A	1.11	TIE2
TCGA-02-0089-01A	0.69	TIE2
TCGA-02-0099-01A	1.3	TIE2
TCGA-02-0102-01A	0.38	TIE2
TCGA-02-0104-01A	1.75	TIE2
TCGA-02-0106-01A	1.24	TIE2
TCGA-02-0107-01A	1.41	TIE2
TCGA-02-0111-01A	0.53	TIE2
TCGA-02-0113-01A	0.46	TIE2
TCGA-02-0114-01A	0.14	TIE2
TCGA-02-0115-01A	0.84	TIE2
TCGA-02-0116-01A	1.28	TIE2
TCGA-02-0258-01A	0.79	TIE2
TCGA-02-0260-01A	1.66	TIE2
TCGA-02-0266-01A	1.05	TIE2
TCGA-02-0269-01B	2.01	TIE2
TCGA-02-0271-01A	1.39	TIE2
TCGA-02-0281-01A	0.13	TIE2
TCGA-02-0285-01A	0.56	TIE2
TCGA-02-0289-01A	1.06	TIE2
TCGA-02-0290-01A	1.01	TIE2
TCGA-02-0317-01A	0.24	TIE2
TCGA-02-0321-01A	0.1	TIE2
TCGA-02-0324-01A	1.08	TIE2
TCGA-02-0325-01A	-0.19	TIE2
TCGA-02-0326-01A	1.21	TIE2
TCGA-02-0330-01A	0.32	TIE2
TCGA-02-0332-01A	1.14	TIE2
TCGA-02-0333-01A	0.29	TIE2
TCGA-02-0337-01A	1.47	TIE2
TCGA-02-0338-01A	0.4	TIE2
TCGA-02-0339-01A	0.76	TIE2
TCGA-02-0422-01A	0.77	TIE2
TCGA-02-0430-01A	0.74	TIE2
TCGA-02-0432-01A	0.44	TIE2
TCGA-02-0440-01A	0.14	TIE2
TCGA-02-0446-01A	0.93	TIE2
TCGA-02-0451-01A	0.99	TIE2
TCGA-02-0456-01A	0.03	TIE2
TCGA-02-2466-01A	0.07	TIE2
TCGA-02-2470-01A	1.44	TIE2
TCGA-02-2483-01A	0.41	TIE2
TCGA-02-2485-01A	0.89	TIE2
TCGA-02-2486-01A	-0.66	TIE2
TCGA-06-0122-01A	0.19	TIE2
TCGA-06-0124-01A	0.39	TIE2
TCGA-06-0125-01A	0.48	TIE2
TCGA-06-0126-01A	1.55	TIE2
TCGA-06-0127-01A	0.89	TIE2
TCGA-06-0128-01A	1.82	TIE2
TCGA-06-0129-01A	0.43	TIE2
TCGA-06-0130-01A	2.56	TIE2
TCGA-06-0132-01A	1.53	TIE2
TCGA-06-0133-01A	1.58	TIE2
TCGA-06-0137-01A	0.78	TIE2
TCGA-06-0138-01A	1.02	TIE2
TCGA-06-0139-01A	1.52	TIE2
TCGA-06-0140-01A	0.46	TIE2
TCGA-06-0141-01A	0.68	TIE2
TCGA-06-0142-01A	1.83	TIE2
TCGA-06-0143-01A	0.33	TIE2
TCGA-06-0145-01A	1.02	TIE2
TCGA-06-0146-01A	1.1	TIE2
TCGA-06-0147-01A	1.92	TIE2
TCGA-06-0148-01A	0.77	TIE2
TCGA-06-0149-01A	0.35	TIE2
TCGA-06-0150-01A	1.66	TIE2
TCGA-06-0151-01A	0.64	TIE2
TCGA-06-0152-01A	0.64	TIE2
TCGA-06-0154-01A	0.34	TIE2
TCGA-06-0155-01B	0.68	TIE2
TCGA-06-0157-01A	1.81	TIE2
TCGA-06-0158-01A	1.08	TIE2
TCGA-06-0159-01A	0.52	TIE2
TCGA-06-0160-01A	1.63	TIE2
TCGA-06-0162-01A	0.43	TIE2
TCGA-06-0164-01A	1.72	TIE2
TCGA-06-0165-01A	1	TIE2
TCGA-06-0166-01A	0.44	TIE2
TCGA-06-0168-01A	2.03	TIE2
TCGA-06-0169-01A	-0.1	TIE2
TCGA-06-0171-01A	0.45	TIE2
TCGA-06-0173-01A	0.75	TIE2
TCGA-06-0174-01A	0.98	TIE2
TCGA-06-0175-01A	0.56	TIE2
TCGA-06-0176-01A	0.14	TIE2
TCGA-06-0177-01A	0.51	TIE2
TCGA-06-0178-01A	0.11	TIE2
TCGA-06-0179-01A	2.68	TIE2
TCGA-06-0182-01A	0.56	TIE2
TCGA-06-0184-01A	0.68	TIE2
TCGA-06-0185-01A	0.56	TIE2
TCGA-06-0187-01A	0.67	TIE2
TCGA-06-0188-01A	0.8	TIE2
TCGA-06-0189-01A	1.7	TIE2
TCGA-06-0190-01A	0.51	TIE2
TCGA-06-0192-01B	1.67	TIE2
TCGA-06-0194-01A	0.81	TIE2
TCGA-06-0195-01B	0.45	TIE2
TCGA-06-0197-01A	0.14	TIE2
TCGA-06-0201-01A	0.03	TIE2
TCGA-06-0206-01A	1.45	TIE2
TCGA-06-0208-01B	1.85	TIE2
TCGA-06-0209-01A	0.36	TIE2
TCGA-06-0210-01A	0.72	TIE2
TCGA-06-0210-01B	0.27	TIE2
TCGA-06-0211-01A	1.05	TIE2
TCGA-06-0211-01B	1.35	TIE2
TCGA-06-0213-01A	-0.04	TIE2
TCGA-06-0214-01A	0.38	TIE2
TCGA-06-0216-01A	1.75	TIE2
TCGA-06-0216-01B	0.68	TIE2
TCGA-06-0219-01A	0.62	TIE2
TCGA-06-0221-01A	0.4	TIE2
TCGA-06-0237-01A	0.59	TIE2
TCGA-06-0238-01A	0.64	TIE2
TCGA-06-0240-01A	2.15	TIE2
TCGA-06-0241-01A	1.03	TIE2
TCGA-06-0394-01A	0.29	TIE2
TCGA-06-0397-01A	0.6	TIE2
TCGA-06-0402-01A	2.18	TIE2
TCGA-06-0409-01A	1.02	TIE2
TCGA-06-0410-01A	0.51	TIE2
TCGA-06-0412-01A	0.93	TIE2
TCGA-06-0413-01A	0.51	TIE2
TCGA-06-0414-01A	0.68	TIE2
TCGA-06-0644-01A	0.99	TIE2
TCGA-06-0645-01A	1.05	TIE2
TCGA-06-0646-01A	1.22	TIE2
TCGA-06-0648-01A	0.73	TIE2
TCGA-06-0649-01B	0.71	TIE2
TCGA-06-0650-01A	1.71	TIE2
TCGA-06-0686-01A	0.95	TIE2
TCGA-06-0743-01A	0.89	TIE2
TCGA-06-0744-01A	1.31	TIE2
TCGA-06-0745-01A	1.39	TIE2
TCGA-06-0747-01A	0.53	TIE2
TCGA-06-0749-01A	1.52	TIE2
TCGA-06-0750-01A	1.21	TIE2
TCGA-06-0875-01A	0.53	TIE2
TCGA-06-0876-01A	0.19	TIE2
TCGA-06-0877-01A	0.39	TIE2
TCGA-06-0878-01A	0.56	TIE2
TCGA-06-0879-01A	0.68	TIE2
TCGA-06-0881-01A	1.42	TIE2
TCGA-06-0882-01A	1.09	TIE2
TCGA-06-0939-01A	0.46	TIE2
TCGA-06-1084-01A	0.65	TIE2
TCGA-06-1086-01A	0.28	TIE2
TCGA-06-1087-01A	1.54	TIE2
TCGA-06-1800-01A	1.08	TIE2
TCGA-06-1801-01A	1.19	TIE2
TCGA-06-1802-01A	0.49	TIE2
TCGA-06-1804-01A	0.5	TIE2
TCGA-06-1805-01A	0.87	TIE2
TCGA-06-2557-01A	0.88	TIE2
TCGA-06-2558-01A	1.2	TIE2
TCGA-06-2559-01A	0.67	TIE2
TCGA-06-2561-01A	1.13	TIE2
TCGA-06-2562-01A	0.91	TIE2
TCGA-06-2563-01A	1.37	TIE2
TCGA-06-2564-01A	0.84	TIE2
TCGA-06-2565-01A	2.83	TIE2
TCGA-06-2566-01A	0.85	TIE2
TCGA-06-2567-01A	0.16	TIE2
TCGA-06-2569-01A	1.39	TIE2
TCGA-06-2570-01A	0.57	TIE2
TCGA-06-5408-01A	-0.27	TIE2
TCGA-06-5410-01A	0.69	TIE2
TCGA-06-5411-01A	1.24	TIE2
TCGA-06-5412-01A	2.36	TIE2
TCGA-06-5413-01A	1.56	TIE2
TCGA-06-5414-01A	0.26	TIE2
TCGA-06-5415-01A	1.38	TIE2
TCGA-06-5416-01A	1.01	TIE2
TCGA-06-5418-01A	0	TIE2
TCGA-06-5856-01A	0.63	TIE2
TCGA-06-5859-01A	0.12	TIE2
TCGA-06-6388-01A	0.92	TIE2
TCGA-06-6389-01A	1.47	TIE2
TCGA-06-6390-01A	1.52	TIE2
TCGA-06-6391-01A	1.32	TIE2
TCGA-06-6693-01A	0.01	TIE2
TCGA-06-6694-01A	0.63	TIE2
TCGA-06-6695-01A	0.41	TIE2
TCGA-06-6697-01A	-0.02	TIE2
TCGA-06-6698-01A	0.9	TIE2
TCGA-06-6699-01A	1.58	TIE2
TCGA-06-6700-01A	2.31	TIE2
TCGA-06-6701-01A	1.29	TIE2
TCGA-08-0244-01A	0.74	TIE2
TCGA-08-0245-01A	1.25	TIE2
TCGA-08-0246-01A	0.29	TIE2
TCGA-08-0344-01A	1.63	TIE2
TCGA-08-0345-01A	0.47	TIE2
TCGA-08-0346-01A	0.46	TIE2
TCGA-08-0347-01A	0.95	TIE2
TCGA-08-0348-01A	0.63	TIE2
TCGA-08-0349-01A	1.67	TIE2
TCGA-08-0350-01A	1.13	TIE2
TCGA-08-0351-01A	1.11	TIE2
TCGA-08-0352-01A	0.85	TIE2
TCGA-08-0353-01A	1.03	TIE2
TCGA-08-0354-01A	0.2	TIE2
TCGA-08-0355-01A	2.01	TIE2
TCGA-08-0356-01A	0.82	TIE2
TCGA-08-0357-01A	1.07	TIE2
TCGA-08-0358-01A	0.4	TIE2
TCGA-08-0359-01A	0.72	TIE2
TCGA-08-0375-01A	0.58	TIE2
TCGA-08-0380-01A	0.77	TIE2
TCGA-08-0386-01A	0.5	TIE2
TCGA-08-0389-01A	1.04	TIE2
TCGA-08-0390-01A	0.82	TIE2
TCGA-08-0392-01A	3.55	TIE2
TCGA-08-0509-01A	1.33	TIE2
TCGA-08-0510-01A	0.61	TIE2
TCGA-08-0512-01A	0.64	TIE2
TCGA-08-0514-01A	0.88	TIE2
TCGA-08-0516-01A	1.29	TIE2
TCGA-08-0517-01A	0.87	TIE2
TCGA-08-0518-01A	0.49	TIE2
TCGA-08-0520-01A	1.1	TIE2
TCGA-08-0521-01A	2.1	TIE2
TCGA-08-0524-01A	0.59	TIE2
TCGA-08-0525-01A	0.11	TIE2
TCGA-08-0529-01A	0.75	TIE2
TCGA-08-0531-01A	0.75	TIE2
TCGA-12-0615-01A	0.6	TIE2
TCGA-12-0616-01A	0.13	TIE2
TCGA-12-0618-01A	-0.01	TIE2
TCGA-12-0619-01A	0.31	TIE2
TCGA-12-0620-01A	0.08	TIE2
TCGA-12-0654-01B	0.97	TIE2
TCGA-12-0657-01A	1.41	TIE2
TCGA-12-0662-01A	1.91	TIE2
TCGA-12-0670-01B	1.16	TIE2
TCGA-12-0688-01A	1.36	TIE2
TCGA-12-0691-01A	0.14	TIE2
TCGA-12-0692-01A	1.48	TIE2
TCGA-12-0703-01A	0.53	TIE2
TCGA-12-0707-01A	1.27	TIE2
TCGA-12-0769-01A	0.35	TIE2
TCGA-12-0772-01A	0.34	TIE2
TCGA-12-0773-01A	0.32	TIE2
TCGA-12-0775-01A	0.92	TIE2
TCGA-12-0776-01A	0.64	TIE2
TCGA-12-0778-01A	1.1	TIE2
TCGA-12-0780-01A	0.76	TIE2
TCGA-12-0818-01A	1.28	TIE2
TCGA-12-0819-01A	1.92	TIE2
TCGA-12-0820-01A	1.2	TIE2
TCGA-12-0821-01A	1.02	TIE2
TCGA-12-0822-01A	0.99	TIE2
TCGA-12-0826-01A	1.39	TIE2
TCGA-12-0827-01A	0.82	TIE2
TCGA-12-0828-01A	0.54	TIE2
TCGA-12-0829-01A	1.12	TIE2
TCGA-12-1088-01A	1.33	TIE2
TCGA-12-1089-01A	0.94	TIE2
TCGA-12-1090-01A	0.01	TIE2
TCGA-12-1091-01A	4.87	TIE2
TCGA-12-1092-01B	1.27	TIE2
TCGA-12-1093-01A	0.05	TIE2
TCGA-12-1094-01A	0.53	TIE2
TCGA-12-1095-01A	0.93	TIE2
TCGA-12-1096-01A	0.79	TIE2
TCGA-12-1097-01B	0.78	TIE2
TCGA-12-1098-01C	0.19	TIE2
TCGA-12-1099-01A	1.1	TIE2
TCGA-12-1598-01A	0.44	TIE2
TCGA-12-1599-01A	0.39	TIE2
TCGA-12-1600-01A	0.99	TIE2
TCGA-12-1602-01A	0.69	TIE2
TCGA-12-3644-01A	0.63	TIE2
TCGA-12-3646-01A	0.62	TIE2
TCGA-12-3648-01A	0.09	TIE2
TCGA-12-3649-01A	3.56	TIE2
TCGA-12-3650-01A	0.63	TIE2
TCGA-12-3651-01A	0.67	TIE2
TCGA-12-3652-01A	0.22	TIE2
TCGA-12-3653-01A	0.37	TIE2
TCGA-12-5295-01A	1.18	TIE2
TCGA-12-5299-01A	-0.06	TIE2
TCGA-12-5301-01A	0.2	TIE2
TCGA-14-0736-01A	0.79	TIE2
TCGA-14-0740-01B	-0.2	TIE2
TCGA-14-0781-01B	1.02	TIE2
TCGA-14-0783-01B	0.45	TIE2
TCGA-14-0786-01B	0.57	TIE2
TCGA-14-0787-01A	1.26	TIE2
TCGA-14-0789-01A	1.17	TIE2
TCGA-14-0790-01B	0.72	TIE2
[truncated: 213 more rows]
